# Supplementary material for: Geographical Variability Affects CCHFV Detection by RT–PCR: A Tool for In-Silico Evaluation of Molecular Assays
Source: Viruses. 2019 Oct 16;11(10):953. doi: 10.3390/v11100953 (PMC6833031; doi:10.3390/v11100953)
Supplement: Supplementary file 1 [file viruses-11-00953-s001.zip]

Archive with 6 entries (4 files):
- viruses-623856 final supplementary/
- viruses-623856 final supplementary/SupplementaryFiles-New/
- viruses-623856 final supplementary/SupplementaryFiles-New/FigureS1-ExpandedPhylogeneticTree.pdf
- viruses-623856 final supplementary/SupplementaryFiles-New/FigureS2-Primers.pdf
- viruses-623856 final supplementary/SupplementaryFiles-New/Table S1.pdf
- viruses-623856 final supplementary/SupplementaryFiles-New/TableS2-KimuraDistanceMatrix.xlsx
