# Supplementary material for: Geographical Variability Affects CCHFV Detection by RT–PCR: A Tool for In-Silico Evaluation of Molecular Assays
Source: Viruses. 2019 Oct 16;11(10):953. doi: 10.3390/v11100953 (PMC6833031; doi:10.3390/v11100953)
Supplement: Supplementary file 1 [file viruses-11-00953-s001.zip › viruses-623856 final supplementary/SupplementaryFiles-New/TableS2-KimuraDistanceMatrix.xlsx]

## Sheet: CCHFVncbiCompletiS_soloSicure_N
	AJ538198.1_SR3_Human_Pakistan_2000	AY277676.2_Bul/HU517_Human_Bulgaria_1978	KR814854.1_5170-R-2011_Human_Russia_2011	GU477489.1_V42/81_Human_Bulgaria_1981	KX013446.1_Gaib_Human_Tajikistan_1969	AF358784.1_79121_Jerboa_China_1979	DQ211647.1_SPU103/87_Human_South_Africa_1987	KY213714.1_NIV161064_Human_Oman_2016	KR814838.1_36-ST-2014_Human_Russia_2014	HQ378179.1_Sudan_AB1-2009_Human_Sudan_2009	DQ211650.1_UG3010_Human_Republic_of_the_Congo_1956	KX013467.1_K229_243_Tick_Russia_1984	DQ076416.1_SPU4/81_Human_South_Africa_1981	KY362517.1_Turkey_812955_Human_Turkey_2004	KR814845.1_75-ST-2010_Human_Russia_2010	HM452305.1_Afg09-2990_Human_Afghanistan_2009	KX238958.1_Borno_Human_Nigeria_2012	MF289419.1_813042_UAE_Human_United_Arab_Emirates_1998	MF287636.1_201643792_Human_Spain_2016	KX013455.1_K128_76_Tick_Kazakhstan_1971	AF362080.1_75024_Human_China_1975	KR814835.1_37-ST-2009_Human_Russia_2009	DQ227495.1_CYT/TI05099_Tick_China_2005	DQ211646.1_SPU97/85_Human_South_Africa_1985	KJ682819.1_SPU_45/88_Human_South_Africa_1988	KJ682822.1_SPU_48/90_Human_South_Africa_1990	KX013449.1_Hodzha_Human_Uzbekistan_1967	KX013458.1_K168_40_Tick_Turkmenistan_1973	AJ010648.1_66019_Human_China_1966	MH133280.1_2013_8_185_Human_Kosovo_2013	KY484027.1_UCCR4416_Tick_Senegal_1969	MH037290.1_Oman_2014-747P_Human_Oman_2014	MH037283.1_Oman_2014-602P_Human_Oman_2014	KR092376.1_Eskisehir23-2012_Human_Turkey_2012	AY029157.1_88166_Human_China_1988	JN108025.1_Dubai_616_Human_United_Arab_Emirates_1979	KX013488.1_Saf_Human_Russia_1968	KY982868.1_Russia_Kalmykia_Shch_1_2016_Human_Russia_2016	KR814849.1_3820-ST-2007_Human_Russia_2007	DQ211649.1_Turkey200310849_Human_Turkey_2003	PersComm_Spain18_Human_Spain_2018	KX056061.1_Ast133_Human_Russia_2012	KR011837.1_V46/13_Human_Bulgaria_2013	AY277672.1_ROS/TI28044_Tick_Russia_2000	KR814847.1_3756-ST-2007_Human_Russia_2007	KR814844.1_75-R-2012_Human_Russia_2012	KR814837.1_24-R-2012_Human_Russia_2012	MH037279.1_Oman_2012-40S_Human_Oman_2012	MF511208.1_Tur_2004_813135_S_Human_Turkey_2004
AJ538198.1_SR3_Human_Pakistan_2000	0	0.13323	0.123877	0.131362	0.0971456	0.0920081	0.122027	0.00584802	0.131271	0.13101	0.153224	0.129502	0.116362	0.123962	0.122128	0.002185	0.121956	0.0439379	0.12734	0.0947232	0.0893191	0.196372	0.0920665	0.120081	0.118349	0.116758	0.106812	0.0980166	0.096276	0.12655	0.184705	0.00879788	0.00732077	0.123044	0.0936763	0.101451	0.122045	0.127648	0.123962	0.123877	0.100233	0.125715	0.12471	0.123962	0.123044	0.119391	0.123877	0.00805878	0.126637
AY277676.2_Bul/HU517_Human_Bulgaria_1978	0.13323	0	0.0345746	0.00145561	0.124795	0.131362	0.153916	0.135104	0.0407809	0.166409	0.155443	0.0415683	0.150635	0.023814	0.0268721	0.132295	0.149011	0.128485	0.165421	0.122298	0.12105	0.186742	0.124048	0.157585	0.149011	0.150266	0.13202	0.126637	0.124795	0.0283674	0.192504	0.136986	0.135104	0.03767	0.121132	0.133978	0.0283874	0.0361603	0.0330451	0.0253223	0.140373	0.0330206	0.0192347	0.0299491	0.0322693	0.0276396	0.0299271	0.136044	0.0283874
KR814854.1_5170-R-2011_Human_Russia_2011	0.123877	0.0345746	0	0.0330206	0.12014	0.12022	0.14142	0.125715	0.0376181	0.159427	0.143892	0.0368374	0.144836	0.0237967	0.0147399	0.12296	0.143216	0.118323	0.157481	0.118563	0.111051	0.186633	0.114862	0.145965	0.145108	0.143492	0.127301	0.121963	0.121963	0.0283482	0.200615	0.129412	0.12756	0.0329743	0.111122	0.129235	0.0139834	0.016238	0.00731582	0.0222605	0.129061	0.00878659	0.0252878	0.0147399	0.00510993	0.0139925	0.0147302	0.126637	0.0299059
GU477489.1_V42/81_Human_Bulgaria_1981	0.131362	0.00145561	0.0330206	0	0.12296	0.129502	0.151987	0.13323	0.0423569	0.164434	0.153514	0.0431468	0.148725	0.022292	0.0253407	0.130431	0.147102	0.126637	0.16345	0.122298	0.119231	0.184723	0.122213	0.155645	0.147102	0.148348	0.130161	0.124795	0.12296	0.0268337	0.192504	0.135104	0.13323	0.03767	0.11931	0.132111	0.0268525	0.0346003	0.0314947	0.0237967	0.140373	0.0314715	0.0177287	0.0284082	0.0307213	0.0261059	0.0283874	0.134166	0.0268525
KX013446.1_Gaib_Human_Tajikistan_1969	0.0971456	0.124795	0.12014	0.12296	0	0.0574219	0.134027	0.0971456	0.12655	0.147008	0.135393	0.127473	0.135718	0.11931	0.12022	0.096276	0.136734	0.0979549	0.146057	0.0591278	0.0564675	0.188331	0.0542245	0.132936	0.141602	0.13682	0.0229904	0.0406994	0.0613723	0.118245	0.190036	0.100639	0.0988892	0.122045	0.0597437	0.0469298	0.121963	0.125715	0.12022	0.12105	0.111268	0.12014	0.121882	0.123877	0.121132	0.121132	0.121963	0.0980166	0.122877
AF358784.1_79121_Jerboa_China_1979	0.0920081	0.131362	0.12022	0.129502	0.0574219	0	0.131168	0.0920081	0.122045	0.15169	0.14655	0.12296	0.131932	0.120302	0.122128	0.0911468	0.134789	0.0980166	0.148819	0.0559176	0.0556951	0.189452	0.0192478	0.131932	0.13682	0.133017	0.0655103	0.0598609	0.0646879	0.118323	0.190944	0.0937353	0.0937353	0.122128	0.0589689	0.0671148	0.122045	0.127648	0.120302	0.124795	0.11224	0.12022	0.125629	0.123962	0.121214	0.121214	0.123877	0.092871	0.123877
DQ211647.1_SPU103/87_Human_South_Africa_1987	0.122027	0.153916	0.14142	0.151987	0.134027	0.131168	0	0.123842	0.147295	0.0590867	0.152671	0.14825	0.0517432	0.148152	0.145295	0.121122	0.0534551	0.126502	0.0607181	0.123081	0.119181	0.199977	0.123916	0.0184811	0.0550693	0.0534924	0.141511	0.129249	0.125739	0.148152	0.193784	0.124752	0.123842	0.138691	0.120149	0.137498	0.145201	0.141511	0.139629	0.147102	0.14048	0.14142	0.14796	0.147198	0.140569	0.146246	0.146341	0.121122	0.150926
KY213714.1_NIV161064_Human_Oman_2016	0.00584802	0.135104	0.125715	0.13323	0.0971456	0.0920081	0.123842	0	0.133136	0.13101	0.155147	0.131362	0.116362	0.123962	0.125802	0.00511327	0.120149	0.045524	0.12734	0.0947232	0.0893191	0.1974	0.0920665	0.121886	0.118349	0.116758	0.106812	0.0980166	0.096276	0.128397	0.186707	0.00291546	0.00145561	0.123044	0.0919507	0.0997001	0.122045	0.129502	0.123962	0.125715	0.100233	0.125715	0.12655	0.125802	0.124881	0.121214	0.125715	0.00364699	0.126637
KR814838.1_36-ST-2014_Human_Russia_2014	0.131271	0.0407809	0.0376181	0.0423569	0.12655	0.122045	0.147295	0.133136	0	0.167513	0.156309	0.000727273	0.153613	0.0345259	0.0329743	0.128485	0.150066	0.13025	0.166522	0.118563	0.115535	0.187644	0.120302	0.153814	0.153916	0.152294	0.133794	0.13025	0.121963	0.0391571	0.188331	0.135009	0.133136	0.0314275	0.115611	0.136697	0.033727	0.0392098	0.0360823	0.0376181	0.140277	0.0345028	0.0407257	0.0345259	0.0353035	0.0337495	0.0345028	0.13034	0.039183
HQ378179.1_Sudan_AB1-2009_Human_Sudan_2009	0.13101	0.166409	0.159427	0.164434	0.147008	0.15169	0.0590867	0.13101	0.167513	0	0.164837	0.168506	0.0422191	0.164434	0.16345	0.13009	0.0422993	0.139281	0.00657582	0.14048	0.136401	0.197738	0.144161	0.063089	0.0422993	0.0423277	0.152749	0.141156	0.138347	0.158558	0.193595	0.132855	0.132855	0.157585	0.137414	0.151497	0.16138	0.161488	0.161488	0.157481	0.140133	0.160617	0.162252	0.165421	0.160509	0.164434	0.163561	0.13009	0.165309
DQ211650.1_UG3010_Human_Republic_of_the_Congo_1956	0.153224	0.155443	0.143892	0.153514	0.135393	0.14655	0.152671	0.155147	0.156309	0.164837	0	0.15641	0.155184	0.155443	0.147772	0.152265	0.166889	0.147589	0.163863	0.136401	0.140736	0.197936	0.144748	0.153449	0.155451	0.158243	0.145693	0.141754	0.138019	0.151402	0.193162	0.157077	0.157077	0.157379	0.142692	0.13887	0.148631	0.153514	0.146822	0.144836	0.151497	0.14673	0.154281	0.147772	0.145873	0.146822	0.149585	0.156111	0.159219
KX013467.1_K229_243_Tick_Russia_1984	0.129502	0.0415683	0.0368374	0.0431468	0.127473	0.12296	0.14825	0.131362	0.000727273	0.168506	0.15641	0	0.154577	0.0337495	0.0322003	0.126724	0.151026	0.13034	0.166522	0.119473	0.116437	0.188657	0.121214	0.15478	0.154883	0.15326	0.134729	0.13118	0.122877	0.0383746	0.188331	0.13323	0.131362	0.0306559	0.116513	0.137638	0.0329524	0.0384261	0.0353035	0.0368374	0.140373	0.033727	0.0399408	0.0337495	0.0345259	0.0329743	0.033727	0.128574	0.0383999
DQ076416.1_SPU4/81_Human_South_Africa_1981	0.116362	0.150635	0.144836	0.148725	0.135718	0.131932	0.0517432	0.116362	0.153613	0.0422191	0.155184	0.154577	0	0.148725	0.146822	0.113691	0.0199535	0.122583	0.0398662	0.123842	0.120846	0.198349	0.126502	0.0524796	0.0147213	0.0222073	0.137582	0.129096	0.122721	0.144926	0.194418	0.118151	0.118151	0.139281	0.123626	0.135473	0.14673	0.146822	0.146822	0.144836	0.140133	0.14673	0.14664	0.150635	0.145873	0.146822	0.148819	0.116362	0.151497
KY362517.1_Turkey_812955_Human_Turkey_2004	0.123962	0.023814	0.0237967	0.022292	0.11931	0.120302	0.148152	0.123962	0.0345259	0.164434	0.155443	0.0337495	0.148725	0	0.0207745	0.123044	0.148056	0.117496	0.162468	0.112316	0.111122	0.179713	0.114038	0.154678	0.147102	0.144535	0.124626	0.11931	0.116591	0.0147302	0.190467	0.125802	0.123962	0.0268337	0.109409	0.122877	0.0192478	0.0268721	0.022292	0.0177406	0.128223	0.0222758	0.0177287	0.0207745	0.0215327	0.0200175	0.0207595	0.124881	0.0102722
KR814845.1_75-ST-2010_Human_Russia_2010	0.122128	0.0268721	0.0147399	0.0253407	0.12022	0.122128	0.145295	0.125802	0.0329743	0.16345	0.147772	0.0322003	0.146822	0.0207745	0	0.119391	0.147102	0.118402	0.161488	0.115018	0.112913	0.181711	0.11494	0.151788	0.147102	0.143586	0.127386	0.12022	0.12022	0.0237802	0.198664	0.127648	0.125802	0.0299059	0.112987	0.127473	0.00805328	0.0162496	0.0132556	0.0207595	0.135665	0.0147399	0.0207453	0.00879788	0.0125099	0.00805878	0.00879183	0.124881	0.0253223
HM452305.1_Afg09-2990_Human_Afghanistan_2009	0.002185	0.132295	0.12296	0.130431	0.096276	0.0911468	0.121122	0.00511327	0.128485	0.13009	0.152265	0.126724	0.113691	0.123044	0.119391	0	0.119249	0.0415683	0.126427	0.0938559	0.0884637	0.194323	0.0912044	0.119181	0.115661	0.114072	0.105925	0.0971456	0.0954079	0.125629	0.181717	0.00805878	0.00658386	0.122128	0.0928128	0.100575	0.121132	0.126724	0.123044	0.12296	0.0993531	0.124795	0.123793	0.123044	0.122128	0.118482	0.12296	0.00732077	0.125715
KX238958.1_Borno_Human_Nigeria_2012	0.121956	0.149011	0.143216	0.147102	0.136734	0.134789	0.0534551	0.120149	0.150066	0.0422993	0.166889	0.151026	0.0199535	0.148056	0.147102	0.119249	0	0.125516	0.0399408	0.123007	0.120914	0.20626	0.129327	0.0549947	0.0199894	0.0245256	0.14048	0.134707	0.122791	0.144253	0.189673	0.121956	0.121956	0.139541	0.121886	0.142096	0.145108	0.145201	0.147102	0.143216	0.145873	0.145108	0.146914	0.149011	0.144253	0.147102	0.147198	0.120149	0.151788
MF289419.1_813042_UAE_Human_United_Arab_Emirates_1998	0.0439379	0.128485	0.118323	0.126637	0.0979549	0.0980166	0.126502	0.045524	0.13025	0.139281	0.147589	0.13034	0.122583	0.117496	0.118402	0.0415683	0.125516	0	0.138347	0.0946617	0.0926992	0.192617	0.0963372	0.124534	0.124606	0.12029	0.103209	0.105857	0.0927555	0.12006	0.183612	0.0487113	0.0471151	0.118402	0.0918942	0.101388	0.12014	0.123877	0.116591	0.117417	0.105468	0.118323	0.118245	0.122045	0.11931	0.121132	0.121963	0.0463189	0.121963
MF287636.1_201643792_Human_Spain_2016	0.12734	0.165421	0.157481	0.16345	0.146057	0.148819	0.0607181	0.12734	0.166522	0.00657582	0.163863	0.166522	0.0398662	0.162468	0.161488	0.126427	0.0399408	0.138347	0	0.137668	0.133621	0.195709	0.145108	0.064731	0.0399408	0.0415396	0.151788	0.138347	0.135554	0.156614	0.192589	0.129172	0.129172	0.155645	0.134626	0.148631	0.159427	0.159532	0.159532	0.155543	0.139197	0.158664	0.160297	0.16345	0.158558	0.162468	0.161596	0.126427	0.165309
KX013455.1_K128_76_Tick_Kazakhstan_1971	0.0947232	0.122298	0.118563	0.122298	0.0591278	0.0559176	0.123081	0.0947232	0.118563	0.14048	0.136401	0.119473	0.123842	0.112316	0.115018	0.0938559	0.123007	0.0946617	0.137668	0	0.0290619	0.190467	0.0567694	0.123842	0.126809	0.124903	0.0689072	0.0566888	0.0337053	0.111268	0.187112	0.0964623	0.0947232	0.118645	0.0321585	0.0680313	0.11494	0.118645	0.116828	0.115843	0.10348	0.11494	0.116669	0.116828	0.115923	0.114116	0.116748	0.0938559	0.115843
AF362080.1_75024_Human_China_1975	0.0893191	0.12105	0.111051	0.119231	0.0564675	0.0556951	0.119181	0.0893191	0.115535	0.136401	0.140736	0.116437	0.120846	0.111122	0.112913	0.0884637	0.120914	0.0926992	0.133621	0.0290619	0	0.192282	0.0573468	0.118151	0.122862	0.124606	0.0694626	0.0597063	0.0267519	0.111873	0.186707	0.0910344	0.0893191	0.113811	0.00731582	0.0735693	0.11284	0.11471	0.111122	0.114635	0.103209	0.109268	0.116361	0.11471	0.110229	0.112017	0.114635	0.0884637	0.116437
KR814835.1_37-ST-2009_Human_Russia_2009	0.196372	0.186742	0.186633	0.184723	0.188331	0.189452	0.199977	0.1974	0.187644	0.197738	0.197936	0.188657	0.198349	0.179713	0.181711	0.194323	0.20626	0.192617	0.195709	0.190467	0.192282	0	0.185307	0.206969	0.204192	0.203054	0.194435	0.182301	0.187535	0.178517	0.204192	0.195346	0.1974	0.187754	0.191374	0.185624	0.183612	0.189784	0.186742	0.176632	0.184	0.188657	0.179713	0.184723	0.181711	0.182713	0.184617	0.196372	0.178617
DQ227495.1_CYT/TI05099_Tick_China_2005	0.0920665	0.124048	0.114862	0.122213	0.0542245	0.0192478	0.123916	0.0920665	0.120302	0.144161	0.144748	0.121214	0.126502	0.114038	0.11494	0.0912044	0.129327	0.0963372	0.145108	0.0567694	0.0573468	0.185307	0	0.125589	0.131331	0.129406	0.060636	0.0566497	0.065554	0.111195	0.181009	0.0955297	0.0937951	0.118563	0.0590073	0.0622289	0.114862	0.120385	0.11494	0.117575	0.110522	0.114862	0.118402	0.116748	0.115843	0.114038	0.116669	0.0929301	0.117575
DQ211646.1_SPU97/85_Human_South_Africa_1985	0.120081	0.157585	0.145965	0.155645	0.132936	0.131932	0.0184811	0.121886	0.153814	0.063089	0.153449	0.15478	0.0524796	0.154678	0.151788	0.119181	0.0549947	0.124534	0.064731	0.123842	0.118151	0.206969	0.125589	0	0.0558025	0.0550316	0.138517	0.126354	0.124678	0.152749	0.190766	0.124606	0.123697	0.143216	0.119114	0.130856	0.15169	0.14987	0.146057	0.149774	0.143126	0.147866	0.152552	0.153713	0.147008	0.152749	0.152849	0.120982	0.157481
KJ682819.1_SPU_45/88_Human_South_Africa_1988	0.118349	0.149011	0.145108	0.147102	0.141602	0.13682	0.0550693	0.118349	0.153916	0.0422993	0.155451	0.154883	0.0147213	0.147102	0.147102	0.115661	0.0199894	0.124606	0.0399408	0.126809	0.122862	0.204192	0.131331	0.0558025	0	0.0222459	0.143492	0.129327	0.125664	0.145201	0.19451	0.120149	0.120149	0.145201	0.125664	0.135718	0.147008	0.147102	0.147102	0.143216	0.139453	0.147008	0.146914	0.150926	0.146151	0.147102	0.149108	0.118349	0.151788
KJ682822.1_SPU_48/90_Human_South_Africa_1990	0.116758	0.150266	0.143492	0.148348	0.13682	0.133017	0.0534924	0.116758	0.152294	0.0423277	0.158243	0.15326	0.0222073	0.144535	0.143586	0.114072	0.0245256	0.12029	0.0415396	0.124903	0.124606	0.203054	0.129406	0.0550316	0.0222459	0	0.140569	0.128331	0.127416	0.139809	0.194603	0.118556	0.118556	0.137931	0.125589	0.137498	0.143492	0.143586	0.143586	0.141602	0.141243	0.143492	0.144346	0.147392	0.142639	0.146438	0.145583	0.115861	0.14539
KX013449.1_Hodzha_Human_Uzbekistan_1967	0.106812	0.13202	0.127301	0.130161	0.0229904	0.0655103	0.141511	0.106812	0.133794	0.152749	0.145693	0.134729	0.137582	0.124626	0.127386	0.105925	0.14048	0.103209	0.151788	0.0689072	0.0694626	0.194435	0.060636	0.138517	0.143492	0.140569	0	0.0493452	0.0695063	0.123547	0.188225	0.110374	0.10859	0.127386	0.0728285	0.054052	0.125461	0.13109	0.125545	0.128223	0.127648	0.125461	0.127216	0.129235	0.126465	0.126465	0.127301	0.1077	0.128223
KX013458.1_K168_40_Tick_Turkmenistan_1973	0.0980166	0.126637	0.121963	0.124795	0.0406994	0.0598609	0.129249	0.0980166	0.13025	0.141156	0.141754	0.13118	0.129096	0.11931	0.12022	0.0971456	0.134707	0.105857	0.138347	0.0566888	0.0597063	0.182301	0.0566497	0.126354	0.129327	0.128331	0.0493452	0	0.0621887	0.116437	0.178036	0.101516	0.0997634	0.123877	0.0630063	0.0375465	0.121963	0.12756	0.12022	0.122877	0.1077	0.12014	0.12371	0.123877	0.121132	0.121132	0.121963	0.0988892	0.12105
AJ010648.1_66019_Human_China_1966	0.096276	0.124795	0.121963	0.12296	0.0613723	0.0646879	0.125739	0.096276	0.121963	0.138347	0.138019	0.122877	0.122721	0.116591	0.12022	0.0954079	0.122791	0.0927555	0.135554	0.0337053	0.0267519	0.187535	0.065554	0.124678	0.125664	0.127416	0.0695063	0.0621887	0	0.11734	0.184201	0.0971456	0.096276	0.117496	0.0298294	0.0711196	0.118323	0.123877	0.12022	0.121963	0.103411	0.118323	0.12006	0.122045	0.11931	0.11931	0.121963	0.0954079	0.121963
MH133280.1_2013_8_185_Human_Kosovo_2013	0.12655	0.0283674	0.0283482	0.0268337	0.118245	0.118323	0.148152	0.128397	0.0391571	0.158558	0.151402	0.0383746	0.144926	0.0147302	0.0237802	0.125629	0.144253	0.12006	0.156614	0.111268	0.111873	0.178517	0.111195	0.152749	0.145201	0.139809	0.123547	0.116437	0.11734	0	0.194323	0.13025	0.128397	0.029866	0.111944	0.123628	0.0237645	0.0314491	0.0268337	0.0207319	0.128976	0.0268157	0.0222322	0.0253046	0.0260685	0.0245418	0.0252878	0.127473	0.0192225
KY484027.1_UCCR4416_Tick_Senegal_1969	0.184705	0.192504	0.200615	0.192504	0.190036	0.190944	0.193784	0.186707	0.188331	0.193595	0.193162	0.188331	0.194418	0.190467	0.198664	0.181717	0.189673	0.183612	0.192589	0.187112	0.186707	0.204192	0.181009	0.190766	0.19451	0.194603	0.188225	0.178036	0.184201	0.194323	0	0.187711	0.186707	0.200735	0.186807	0.190358	0.19569	0.200735	0.202814	0.188331	0.185903	0.202691	0.194323	0.200735	0.201773	0.197632	0.198546	0.185705	0.196487
MH037290.1_Oman_2014-747P_Human_Oman_2014	0.00879788	0.136986	0.129412	0.135104	0.100639	0.0937353	0.124752	0.00291546	0.135009	0.132855	0.157077	0.13323	0.118151	0.125802	0.127648	0.00805878	0.121956	0.0487113	0.129172	0.0964623	0.0910344	0.195346	0.0955297	0.124606	0.120149	0.118556	0.110374	0.101516	0.0971456	0.13025	0.187711	0	0.00145561	0.123044	0.0936763	0.103209	0.123877	0.129502	0.125802	0.12756	0.10288	0.12756	0.128397	0.127648	0.126724	0.123044	0.12756	0.00364699	0.128485
MH037283.1_Oman_2014-602P_Human_Oman_2014	0.00732077	0.135104	0.12756	0.13323	0.0988892	0.0937353	0.123842	0.00145561	0.133136	0.132855	0.157077	0.131362	0.118151	0.123962	0.125802	0.00658386	0.121956	0.0471151	0.129172	0.0947232	0.0893191	0.1974	0.0937951	0.123697	0.120149	0.118556	0.10859	0.0997634	0.096276	0.128397	0.186707	0.00145561	0	0.121214	0.0919507	0.101451	0.122045	0.127648	0.123962	0.125715	0.101996	0.125715	0.12655	0.125802	0.124881	0.121214	0.125715	0.002185	0.126637
KR092376.1_Eskisehir23-2012_Human_Turkey_2012	0.123044	0.03767	0.0329743	0.03767	0.122045	0.122128	0.138691	0.123044	0.0314275	0.157585	0.157379	0.0306559	0.139281	0.0268337	0.0299059	0.122128	0.139541	0.118402	0.155645	0.118645	0.113811	0.187754	0.118563	0.143216	0.145201	0.137931	0.127386	0.123877	0.117496	0.029866	0.200735	0.123044	0.121214	0	0.113885	0.132111	0.0291163	0.0329971	0.0299059	0.0314275	0.137543	0.0298855	0.0329524	0.0299059	0.0306769	0.029136	0.0298855	0.118482	0.0329743
AY029157.1_88166_Human_China_1988	0.0936763	0.121132	0.111122	0.11931	0.0597437	0.0589689	0.120149	0.0919507	0.115611	0.137414	0.142692	0.116513	0.123626	0.109409	0.112987	0.0928128	0.121886	0.0918942	0.134626	0.0321585	0.00731582	0.191374	0.0590073	0.119114	0.125664	0.125589	0.0728285	0.0630063	0.0298294	0.111944	0.186807	0.0936763	0.0919507	0.113885	0	0.0719502	0.112913	0.114786	0.111195	0.11471	0.105925	0.109338	0.116437	0.114786	0.110301	0.113885	0.11471	0.0928128	0.11471
JN108025.1_Dubai_616_Human_United_Arab_Emirates_1979	0.101451	0.133978	0.129235	0.132111	0.0469298	0.0671148	0.137498	0.0997001	0.136697	0.151497	0.13887	0.137638	0.135473	0.122877	0.127473	0.100575	0.142096	0.101388	0.148631	0.0680313	0.0735693	0.185624	0.0622289	0.130856	0.135718	0.137498	0.054052	0.0375465	0.0711196	0.123628	0.190358	0.103209	0.101451	0.132111	0.0719502	0	0.129235	0.133044	0.123793	0.129235	0.108662	0.127386	0.131001	0.13118	0.128397	0.128397	0.129235	0.102329	0.125545
KX013488.1_Saf_Human_Russia_1968	0.122045	0.0283874	0.0139834	0.0268525	0.121963	0.122045	0.145201	0.122045	0.033727	0.16138	0.148631	0.0329524	0.14673	0.0192478	0.00805328	0.121132	0.145108	0.12014	0.159427	0.11494	0.11284	0.183612	0.114862	0.15169	0.147008	0.143492	0.125461	0.121963	0.118323	0.0237645	0.19569	0.123877	0.122045	0.0291163	0.112913	0.129235	0	0.0154884	0.012501	0.0199894	0.133704	0.0139834	0.0207319	0.00510993	0.011757	0.00437679	0.00510739	0.121132	0.0237802
KY982868.1_Russia_Kalmykia_Shch_1_2016_Human_Russia_2016	0.127648	0.0361603	0.016238	0.0346003	0.125715	0.127648	0.141511	0.129502	0.0392098	0.161488	0.153514	0.0384261	0.146822	0.0268721	0.0162496	0.126724	0.145201	0.123877	0.159532	0.118645	0.11471	0.189784	0.120385	0.14987	0.147102	0.143586	0.13109	0.12756	0.123877	0.0314491	0.200735	0.129502	0.127648	0.0329971	0.114786	0.133044	0.0154884	0	0.0147503	0.0253223	0.139428	0.016238	0.0268337	0.0162496	0.0140024	0.0154994	0.016238	0.126724	0.0314715
KR814849.1_3820-ST-2007_Human_Russia_2007	0.123962	0.0330451	0.00731582	0.0314947	0.12022	0.120302	0.139629	0.123962	0.0360823	0.161488	0.146822	0.0353035	0.146822	0.022292	0.0132556	0.123044	0.147102	0.116591	0.159532	0.116828	0.111122	0.186742	0.11494	0.146057	0.147102	0.143586	0.125545	0.12022	0.12022	0.0268337	0.202814	0.125802	0.123962	0.0299059	0.111195	0.123793	0.012501	0.0147503	0	0.0222758	0.12638	0.00584414	0.0237802	0.0132556	0.00511327	0.0125099	0.0132462	0.123044	0.0276194
DQ211649.1_Turkey200310849_Human_Turkey_2003	0.123877	0.0253223	0.0222605	0.0237967	0.12105	0.124795	0.147102	0.125715	0.0376181	0.157481	0.144836	0.0368374	0.144836	0.0177406	0.0207595	0.12296	0.143216	0.117417	0.155543	0.115843	0.114635	0.176632	0.117575	0.149774	0.143216	0.141602	0.128223	0.122877	0.121963	0.0207319	0.188331	0.12756	0.125715	0.0314275	0.11471	0.129235	0.0199894	0.0253223	0.0222758	0	0.137449	0.0222605	0.0207319	0.0207595	0.0215171	0.0200031	0.0207453	0.124795	0.0222605
PersComm_Spain18_Human_Spain_2018	0.100233	0.140373	0.129061	0.140373	0.111268	0.11224	0.14048	0.100233	0.140277	0.140133	0.151497	0.140373	0.140133	0.128223	0.135665	0.0993531	0.145873	0.105468	0.139197	0.10348	0.103209	0.184	0.110522	0.143126	0.139453	0.141243	0.127648	0.1077	0.103411	0.128976	0.185903	0.10288	0.101996	0.137543	0.105925	0.108662	0.133704	0.139428	0.12638	0.137449	0	0.131842	0.135482	0.135665	0.129148	0.132862	0.135573	0.101114	0.132772
KX056061.1_Ast133_Human_Russia_2012	0.125715	0.0330206	0.00878659	0.0314715	0.12014	0.12022	0.14142	0.125715	0.0345028	0.160617	0.14673	0.033727	0.14673	0.0222758	0.0147399	0.124795	0.145108	0.118323	0.158664	0.11494	0.109268	0.188657	0.114862	0.147866	0.147008	0.143492	0.125461	0.12014	0.118323	0.0268157	0.202691	0.12756	0.125715	0.0298855	0.109338	0.127386	0.0139834	0.016238	0.00584414	0.0222605	0.131842	0	0.0237645	0.0147399	0.00657944	0.0139925	0.0147302	0.124795	0.0283674
KR011837.1_V46/13_Human_Bulgaria_2013	0.12471	0.0192347	0.0252878	0.0177287	0.121882	0.125629	0.14796	0.12655	0.0407257	0.162252	0.154281	0.0399408	0.14664	0.0177287	0.0207453	0.123793	0.146914	0.118245	0.160297	0.116669	0.116361	0.179713	0.118402	0.152552	0.146914	0.144346	0.127216	0.12371	0.12006	0.0222322	0.194323	0.128397	0.12655	0.0329524	0.116437	0.131001	0.0207319	0.0268337	0.0237802	0.0207319	0.135482	0.0237645	0	0.0222605	0.0230198	0.0215023	0.0222459	0.125629	0.0207319
AY277672.1_ROS/TI28044_Tick_Russia_2000	0.123962	0.0299491	0.0147399	0.0284082	0.123877	0.123962	0.147198	0.125802	0.0345259	0.165421	0.147772	0.0337495	0.150635	0.0207745	0.00879788	0.123044	0.149011	0.122045	0.16345	0.116828	0.11471	0.184723	0.116748	0.153713	0.150926	0.147392	0.129235	0.123877	0.122045	0.0253046	0.200735	0.127648	0.125802	0.0299059	0.114786	0.13118	0.00510993	0.0162496	0.0132556	0.0207595	0.135665	0.0147399	0.0222605	0	0.0125099	0.00364699	0.00437679	0.124881	0.0253223
KR814847.1_3756-ST-2007_Human_Russia_2007	0.123044	0.0322693	0.00510993	0.0307213	0.121132	0.121214	0.140569	0.124881	0.0353035	0.160509	0.145873	0.0345259	0.145873	0.0215327	0.0125099	0.122128	0.144253	0.11931	0.158558	0.115923	0.110229	0.181711	0.115843	0.147008	0.146151	0.142639	0.126465	0.121132	0.11931	0.0260685	0.201773	0.126724	0.124881	0.0306769	0.110301	0.128397	0.011757	0.0140024	0.00511327	0.0215171	0.129148	0.00657944	0.0230198	0.0125099	0	0.0117652	0.012501	0.123962	0.0276194
KR814844.1_75-R-2012_Human_Russia_2012	0.119391	0.0276396	0.0139925	0.0261059	0.121132	0.121214	0.146246	0.121214	0.0337495	0.164434	0.146822	0.0329743	0.146822	0.0200175	0.00805878	0.118482	0.147102	0.121132	0.162468	0.114116	0.112017	0.182713	0.114038	0.152749	0.147102	0.146438	0.126465	0.121132	0.11931	0.0245418	0.197632	0.123044	0.121214	0.029136	0.113885	0.128397	0.00437679	0.0154994	0.0125099	0.0200031	0.132862	0.0139925	0.0215023	0.00364699	0.0117652	0	0.00364473	0.122128	0.0245589
KR814837.1_24-R-2012_Human_Russia_2012	0.123877	0.0299271	0.0147302	0.0283874	0.121963	0.123877	0.146341	0.125715	0.0345028	0.163561	0.149585	0.033727	0.148819	0.0207595	0.00879183	0.12296	0.147198	0.121963	0.161596	0.116748	0.114635	0.184617	0.116669	0.152849	0.149108	0.145583	0.127301	0.121963	0.121963	0.0252878	0.198546	0.12756	0.125715	0.0298855	0.11471	0.129235	0.00510739	0.016238	0.0132462	0.0207453	0.135573	0.0147302	0.0222459	0.00437679	0.012501	0.00364473	0	0.124795	0.0253046
MH037279.1_Oman_2012-40S_Human_Oman_2012	0.00805878	0.136044	0.126637	0.134166	0.0980166	0.092871	0.121122	0.00364699	0.13034	0.13009	0.156111	0.128574	0.116362	0.124881	0.124881	0.00732077	0.120149	0.0463189	0.126427	0.0938559	0.0884637	0.196372	0.0929301	0.120982	0.118349	0.115861	0.1077	0.0988892	0.0954079	0.127473	0.185705	0.00364699	0.002185	0.118482	0.0928128	0.102329	0.121132	0.126724	0.123044	0.124795	0.101114	0.124795	0.125629	0.124881	0.123962	0.122128	0.124795	0	0.12756
MF511208.1_Tur_2004_813135_S_Human_Turkey_2004	0.126637	0.0283874	0.0299059	0.0268525	0.122877	0.123877	0.150926	0.126637	0.039183	0.165309	0.159219	0.0383999	0.151497	0.0102722	0.0253223	0.125715	0.151788	0.121963	0.165309	0.115843	0.116437	0.178617	0.117575	0.157481	0.151788	0.14539	0.128223	0.12105	0.121963	0.0192225	0.196487	0.128485	0.126637	0.0329743	0.11471	0.125545	0.0237802	0.0314715	0.0276194	0.0222605	0.132772	0.0283674	0.0207319	0.0253223	0.0276194	0.0245589	0.0253046	0.12756	0
KX013479.1_Mamon_Human_Russia_1968	0.121214	0.0276396	0.012501	0.0261059	0.121132	0.121214	0.144346	0.123044	0.0322003	0.162468	0.146822	0.0314275	0.147772	0.0185069	0.00658386	0.120302	0.146151	0.11931	0.160509	0.114116	0.112017	0.181711	0.114038	0.150828	0.148056	0.144535	0.126465	0.121132	0.11931	0.0230198	0.197632	0.124881	0.123044	0.0275999	0.11209	0.128397	0.00291373	0.0140024	0.0110218	0.0184936	0.131001	0.012501	0.0199894	0.00364699	0.0102794	0.00291546	0.00364473	0.122128	0.0230357
JN173797.1_Kosova_1917_Human_Kosovo_2009	0.122128	0.022292	0.0237967	0.0207745	0.117496	0.119391	0.147198	0.123962	0.0345259	0.159532	0.149679	0.0337495	0.145873	0.00879788	0.0192616	0.121214	0.145201	0.117496	0.157585	0.112316	0.111122	0.177723	0.11224	0.151788	0.146151	0.139809	0.12371	0.115687	0.116591	0.0117496	0.190467	0.125802	0.123962	0.0268337	0.111195	0.122877	0.0177406	0.0253407	0.022292	0.016238	0.133794	0.0207595	0.0162272	0.0192616	0.0215327	0.0185069	0.0192478	0.123044	0.0132462
MH037280.1_Oman_2013-116S_Human_Oman_2013	0.00879788	0.13323	0.125715	0.131362	0.0971456	0.0920081	0.122027	0.00291546	0.131271	0.13101	0.155147	0.129502	0.116362	0.122128	0.123962	0.00805878	0.120149	0.0471151	0.12734	0.0929901	0.0876097	0.199462	0.0920665	0.121886	0.118349	0.116758	0.106812	0.0980166	0.0945414	0.12655	0.187711	0.00291546	0.00145561	0.119391	0.090231	0.100575	0.12022	0.125802	0.122128	0.123877	0.103766	0.123877	0.12471	0.123962	0.123044	0.119391	0.123877	0.00364699	0.124795
KR814836.1_73-ST-2013_Human_Russia_2013	0.121052	0.153814	0.145108	0.151887	0.14142	0.138517	0.0550693	0.121052	0.155852	0.0407257	0.161047	0.156823	0.0237101	0.149968	0.147102	0.118349	0.0229904	0.128255	0.0383746	0.125739	0.122721	0.207297	0.131168	0.0590466	0.0237497	0.0252878	0.145201	0.132855	0.128255	0.146151	0.199576	0.122862	0.122862	0.143307	0.123697	0.143037	0.147008	0.144253	0.147102	0.145108	0.142096	0.147008	0.147866	0.150926	0.146151	0.149968	0.149108	0.120149	0.152749
AY049083.2_TAJ/HU8966_Human_Tajikistan_2004	0.0990171	0.122045	0.117417	0.12022	0.0184811	0.0631316	0.131413	0.10077	0.121963	0.146246	0.1337	0.122877	0.134956	0.114786	0.117496	0.098143	0.135041	0.100704	0.143399	0.0648655	0.0662477	0.189344	0.0599017	0.132173	0.13896	0.134196	0.0192347	0.0454313	0.0679406	0.111944	0.189236	0.104294	0.102529	0.117496	0.0695962	0.050112	0.117417	0.121132	0.117496	0.118323	0.115018	0.117417	0.11734	0.121132	0.116591	0.118402	0.119231	0.0998928	0.118323
KJ682818.1_SPU_18/88_Human_South_Africa_1988	0.118349	0.147102	0.144161	0.145201	0.134872	0.132936	0.0478461	0.118349	0.150066	0.0291163	0.158151	0.151026	0.0290455	0.147102	0.144253	0.115661	0.032179	0.125516	0.0268157	0.126653	0.124534	0.198855	0.129327	0.0485792	0.0290973	0.0291163	0.136734	0.123697	0.12734	0.145201	0.188498	0.120149	0.120149	0.14048	0.125516	0.131853	0.144161	0.144253	0.144253	0.142273	0.143037	0.142273	0.145017	0.148056	0.143307	0.147102	0.146246	0.117452	0.14796
MH133301.1_2013_25_380_Human_Kosovo_2013	0.121214	0.0215327	0.0230357	0.0200175	0.117496	0.118482	0.147198	0.123044	0.0337495	0.159532	0.149679	0.0329743	0.145873	0.00805878	0.0185069	0.120302	0.145201	0.116591	0.157585	0.111418	0.110229	0.176731	0.111343	0.151788	0.146151	0.139809	0.12371	0.114786	0.115687	0.0110072	0.189452	0.124881	0.123044	0.0260685	0.110301	0.121963	0.0169887	0.0245768	0.0215327	0.0154884	0.132862	0.0200031	0.0154781	0.0185069	0.0207745	0.0177533	0.0184936	0.122128	0.012501
AF481799.1_Uzbek/TI10145_Tick_Uzbekistan_1985	0.0973342	0.125978	0.118563	0.125978	0.0640418	0.0542995	0.123991	0.0973342	0.118563	0.14142	0.140133	0.119473	0.126577	0.115923	0.116828	0.0964623	0.127569	0.103411	0.138604	0.0132556	0.0336845	0.196602	0.0583968	0.126577	0.129567	0.127647	0.0739114	0.0599434	0.0368133	0.114862	0.192173	0.0990824	0.0973342	0.116828	0.0352569	0.0713536	0.116748	0.116828	0.116828	0.119473	0.10525	0.11494	0.122128	0.118645	0.115923	0.115923	0.118563	0.0964623	0.119473
KR814833.1_59-TK-2012_Tick_Russia_2012	0.198314	0.183612	0.185517	0.181608	0.188225	0.190358	0.19682	0.201413	0.186525	0.200695	0.198855	0.187535	0.192152	0.177624	0.180609	0.196259	0.199977	0.193525	0.198656	0.184303	0.18812	0.0199766	0.184201	0.205828	0.198956	0.193784	0.194323	0.1832	0.182403	0.177427	0.201001	0.199345	0.201413	0.183824	0.187216	0.186525	0.184511	0.188657	0.187644	0.177525	0.191958	0.187535	0.178617	0.183612	0.180609	0.181608	0.183507	0.200378	0.177525
KR092377.1_Yozgat207-2011_Human_Turkey_2011	0.128397	0.0230198	0.0306559	0.0215023	0.12097	0.12105	0.14987	0.13025	0.0430879	0.163232	0.153514	0.0422993	0.145693	0.0184811	0.0260685	0.127473	0.146914	0.12006	0.161274	0.113961	0.114561	0.183507	0.113885	0.154477	0.146914	0.146246	0.126296	0.12097	0.114635	0.0245101	0.190467	0.132111	0.13025	0.0352798	0.114635	0.128223	0.0245256	0.0306769	0.029136	0.0230047	0.132684	0.0291163	0.0154601	0.0260685	0.0283674	0.0253046	0.0260511	0.129323	0.0230047
MH133298.1_2013_22_319_Human_Kosovo_2013	0.123044	0.0261059	0.0260868	0.0245768	0.113885	0.116669	0.149108	0.124881	0.0368624	0.159532	0.150635	0.0360823	0.147772	0.0125099	0.0215327	0.122128	0.147102	0.11931	0.157585	0.109628	0.108449	0.173767	0.109554	0.153713	0.148056	0.141694	0.12097	0.112987	0.113885	0.00657582	0.193525	0.126724	0.124881	0.0275999	0.108519	0.121963	0.0215171	0.0291781	0.0245768	0.0184936	0.125461	0.0245589	0.0184811	0.0230524	0.023814	0.022292	0.0230357	0.123962	0.0154884
KR814855.1_5180-R-2011_Human_Russia_2011	0.123044	0.0291781	0.0139925	0.0276396	0.121132	0.123044	0.146246	0.124881	0.0337495	0.164434	0.148725	0.0329743	0.149679	0.0200175	0.00805878	0.122128	0.148056	0.121132	0.162468	0.115923	0.113811	0.183717	0.115843	0.152749	0.149968	0.146438	0.126465	0.121132	0.121132	0.0245418	0.197632	0.126724	0.124881	0.029136	0.113885	0.128397	0.00437679	0.0154994	0.0125099	0.0200031	0.134729	0.0139925	0.0215023	0.00364699	0.0117652	0.00291546	0.000727141	0.123962	0.0245589
KR814843.1_52-R-2014_Human_Russia_2014	0.123044	0.0291781	0.0139925	0.0276396	0.121132	0.123044	0.146246	0.124881	0.0337495	0.164434	0.148725	0.0329743	0.149679	0.0200175	0.00805878	0.122128	0.148056	0.121132	0.162468	0.115923	0.113811	0.183717	0.115843	0.152749	0.149968	0.146438	0.126465	0.121132	0.121132	0.0245418	0.197632	0.126724	0.124881	0.029136	0.113885	0.128397	0.00437679	0.0154994	0.0125099	0.0200031	0.134729	0.0139925	0.0215023	0.00364699	0.0117652	0.00291546	0.000727141	0.123962	0.0245589
KU161586.1_1-CR/HU-2015_Human_Russia_2015	0.123877	0.0276194	0.0215023	0.0260868	0.12014	0.118402	0.147102	0.125715	0.032179	0.163341	0.15054	0.0329524	0.14673	0.0200031	0.0200031	0.12296	0.145108	0.115611	0.162359	0.116748	0.11284	0.183612	0.114862	0.153613	0.148914	0.143492	0.125461	0.123793	0.119231	0.0260511	0.192392	0.12756	0.125715	0.0306559	0.112913	0.129235	0.0192347	0.0260868	0.0215171	0.0215023	0.140277	0.0230198	0.0230047	0.0200031	0.0207595	0.0192478	0.0199894	0.124795	0.0260685
MH133295.1_2013_19_289_Human_Kosovo_2013	0.123962	0.0268721	0.0268525	0.0253407	0.114786	0.117575	0.150066	0.125802	0.0376436	0.160509	0.151593	0.0368624	0.148725	0.0132556	0.022292	0.123044	0.148056	0.12022	0.158558	0.110522	0.109338	0.174753	0.110447	0.154678	0.149011	0.142639	0.121882	0.113885	0.114786	0.00731166	0.194549	0.127648	0.125802	0.0283674	0.109409	0.122877	0.0222758	0.0299491	0.0253407	0.0192478	0.12638	0.0253223	0.0192347	0.023814	0.0245768	0.0230524	0.0237967	0.124881	0.016238
KR814853.1_4701-ST-2009_Human_Russia_2009	0.128574	0.0346003	0.00879183	0.0330451	0.12022	0.121214	0.142454	0.128574	0.0360823	0.162468	0.147772	0.0353035	0.147772	0.023814	0.0147503	0.127648	0.146151	0.121132	0.160509	0.115923	0.110229	0.184723	0.115843	0.148914	0.148056	0.144535	0.126465	0.11931	0.11931	0.0283674	0.199698	0.130431	0.128574	0.0299059	0.108519	0.122877	0.0139925	0.0162496	0.00437959	0.0237967	0.131001	0.00731582	0.0253046	0.0147503	0.00658386	0.0140024	0.0147399	0.127648	0.0299271
AY297691.2_TAJ/HU8978_Human_Tajikistan_1991	0.104906	0.125545	0.12089	0.12371	0.0222073	0.068723	0.135718	0.104906	0.129148	0.152552	0.140985	0.130073	0.141156	0.118245	0.12097	0.104024	0.139367	0.101325	0.149679	0.0704731	0.0718615	0.197285	0.0654674	0.136483	0.145201	0.140391	0.0260038	0.0508796	0.0752387	0.115387	0.197172	0.108449	0.106674	0.121882	0.0752387	0.0523878	0.122714	0.124626	0.119152	0.121801	0.117417	0.119074	0.120812	0.124626	0.12006	0.121882	0.122714	0.105789	0.121801
KR814841.1_46-ST-2012_Human_Russia_2012	0.118563	0.0275813	0.0117371	0.0260511	0.116513	0.12022	0.14142	0.120385	0.0321389	0.158453	0.148631	0.0321389	0.143892	0.0192225	0.00878214	0.117655	0.142273	0.113062	0.155748	0.110447	0.108379	0.182609	0.113062	0.146914	0.144161	0.141602	0.122714	0.117417	0.115611	0.0237357	0.196956	0.122213	0.120385	0.0275466	0.108449	0.124626	0.00804159	0.0132299	0.0102603	0.0192111	0.13202	0.0117371	0.0192005	0.00878214	0.0095207	0.00804468	0.00877851	0.119473	0.0237497
KX056055.1_Ast149_Human_Russia_2012	0.121214	0.0338221	0.012501	0.0322693	0.121132	0.124881	0.147198	0.124881	0.0384261	0.160509	0.149679	0.0376436	0.146822	0.0245768	0.0125099	0.120302	0.147102	0.113885	0.158558	0.117736	0.113811	0.180711	0.117655	0.153713	0.147102	0.143586	0.130161	0.12296	0.122045	0.0275999	0.199698	0.126724	0.124881	0.0337729	0.113885	0.13025	0.0132462	0.0140024	0.0125099	0.0215171	0.13193	0.0139925	0.0245418	0.0140024	0.0117652	0.0132556	0.0139925	0.123962	0.0291566
GQ862372.1_Sudan_Al-Fulah_4-2008_Human_Sudan_2008	0.119114	0.150731	0.143037	0.148819	0.135473	0.135393	0.0597819	0.119114	0.155645	0.0453462	0.158754	0.156614	0.0267014	0.146914	0.144071	0.116426	0.0305636	0.123556	0.0445563	0.127416	0.124393	0.207684	0.130856	0.0588946	0.0282648	0.0117321	0.14107	0.129789	0.124463	0.142184	0.19818	0.120914	0.120914	0.139367	0.125371	0.13895	0.143981	0.145017	0.144071	0.142096	0.140985	0.143981	0.144836	0.147866	0.143126	0.146914	0.146057	0.118216	0.149679
JF922681.1_NIV_10405051_Human_India_2011	0.103411	0.12296	0.121963	0.121132	0.0215023	0.0639526	0.13606	0.103411	0.128397	0.152951	0.138347	0.129323	0.139629	0.11931	0.122045	0.102529	0.142546	0.0998276	0.151987	0.0673449	0.0670714	0.193413	0.0607181	0.134956	0.145583	0.142639	0.0222605	0.0470186	0.0704261	0.118245	0.1974	0.106954	0.105179	0.122045	0.0704261	0.0533145	0.123793	0.123877	0.12022	0.122877	0.115923	0.12014	0.12006	0.125715	0.11931	0.12296	0.123793	0.104294	0.122877
KJ682820.1_SPU_497/88_Human_Namibia_1988	0.114768	0.143307	0.143216	0.14142	0.133944	0.130168	0.0486435	0.114768	0.147198	0.0298855	0.157189	0.148152	0.0298124	0.143307	0.142363	0.113877	0.0314068	0.125516	0.0275813	0.125739	0.123626	0.200898	0.126577	0.0493767	0.029866	0.0283482	0.135802	0.125516	0.126427	0.14142	0.189495	0.116556	0.116556	0.136734	0.124606	0.131853	0.140391	0.143307	0.143307	0.139453	0.140218	0.143216	0.143126	0.144253	0.142363	0.143307	0.142454	0.113877	0.146057
DQ211644.1_Kashmanov_Human_Russia_1967	0.120302	0.0268721	0.011757	0.0253407	0.12022	0.120302	0.143399	0.122128	0.0314275	0.161488	0.145873	0.0306559	0.146822	0.0177533	0.00584802	0.119391	0.145201	0.118402	0.159532	0.113215	0.111122	0.182713	0.113138	0.14987	0.147102	0.143586	0.125545	0.12022	0.118402	0.0222605	0.196602	0.123962	0.122128	0.0268337	0.111195	0.127473	0.00218381	0.0132556	0.0102794	0.0177406	0.13193	0.011757	0.0192347	0.00291546	0.00953807	0.002185	0.00291373	0.121214	0.0222758
KJ682817.1_SPU_556/87_Human_South_Africa_1987	0.120081	0.157585	0.145965	0.155645	0.132936	0.131932	0.0184811	0.121886	0.153814	0.063089	0.153449	0.15478	0.0524796	0.154678	0.151788	0.119181	0.0549947	0.124534	0.064731	0.123842	0.118151	0.206969	0.125589	0	0.0558025	0.0550316	0.138517	0.126354	0.124678	0.152749	0.190766	0.124606	0.123697	0.143216	0.119114	0.130856	0.15169	0.14987	0.146057	0.149774	0.143126	0.147866	0.152552	0.153713	0.147008	0.152749	0.152849	0.120982	0.157481
GU477494.1_79121M18_Tick_China_2004	0.0920081	0.131362	0.12022	0.129502	0.0566115	0.002185	0.129327	0.0920081	0.122045	0.15169	0.14655	0.12296	0.131932	0.120302	0.122128	0.0911468	0.134789	0.0980166	0.148819	0.0551079	0.0548893	0.190467	0.0184936	0.131932	0.13682	0.133017	0.0646879	0.0590466	0.0638669	0.118323	0.187913	0.0937353	0.0937353	0.122128	0.0581572	0.0662904	0.122045	0.127648	0.120302	0.124795	0.11224	0.12022	0.125629	0.123962	0.121214	0.121214	0.123877	0.092871	0.123877
KJ027521.1_Iran-Gilan69_Human_Iran_2012	0.121214	0.0322693	0.0110141	0.0307213	0.115687	0.115765	0.143399	0.123044	0.0368624	0.161488	0.144926	0.0360823	0.146822	0.0215327	0.0110218	0.120302	0.145201	0.117496	0.159532	0.110522	0.104906	0.180711	0.108662	0.14987	0.147102	0.143586	0.12097	0.115687	0.11209	0.0260685	0.196602	0.124881	0.123044	0.0306769	0.104973	0.123793	0.0102722	0.0154994	0.00953807	0.0215171	0.12638	0.0110141	0.0245418	0.0110218	0.00879788	0.0102794	0.0110141	0.122128	0.0260868
AF428144.3_9553/2001_Human_Kosovo_2001	0.122128	0.022292	0.0237967	0.0207745	0.116591	0.119391	0.146246	0.123962	0.0345259	0.158558	0.150635	0.0337495	0.144926	0.00879788	0.0192616	0.121214	0.144253	0.117496	0.156614	0.112316	0.111122	0.177723	0.110447	0.150828	0.145201	0.138869	0.122795	0.115687	0.116591	0.0117496	0.188439	0.125802	0.123962	0.0268337	0.111195	0.122877	0.0177406	0.023814	0.022292	0.016238	0.133794	0.0207595	0.0162272	0.0192616	0.0215327	0.0185069	0.0192478	0.123044	0.0132462
DQ211638.1_AP92_Tick_Greece_1975	0.205116	0.205671	0.203487	0.203599	0.196003	0.201001	0.200595	0.205116	0.202455	0.214643	0.206145	0.200398	0.197543	0.202566	0.198455	0.202026	0.209756	0.206042	0.212555	0.202455	0.194075	0.200595	0.190953	0.203666	0.200497	0.197354	0.209378	0.201105	0.193363	0.198455	0.205217	0.204084	0.203054	0.200726	0.194175	0.200398	0.197538	0.203599	0.202566	0.201426	0.203054	0.203487	0.197223	0.198455	0.201535	0.196412	0.196308	0.202026	0.200615
KJ196326.1_Iran-Kerman43_Human_Iran_2013	0.00584802	0.131362	0.125715	0.129502	0.0954079	0.090287	0.122027	0.00732077	0.131271	0.13101	0.153224	0.129502	0.11458	0.123962	0.123962	0.00511327	0.121956	0.0407809	0.12734	0.0947232	0.0884637	0.194323	0.0903439	0.120081	0.116556	0.116758	0.10504	0.096276	0.0945414	0.12655	0.184705	0.0102794	0.00879788	0.123044	0.0928128	0.0997001	0.123877	0.129502	0.123962	0.123877	0.100233	0.125715	0.122877	0.125802	0.124881	0.121214	0.125715	0.00953807	0.126637
KU707900.1_GRH_Tick_Iran_2015	0.0184695	0.133324	0.126724	0.131455	0.0894286	0.087771	0.128331	0.0184695	0.134166	0.136483	0.156013	0.132389	0.121681	0.124048	0.128664	0.0177176	0.125516	0.0431169	0.132776	0.0939176	0.0869163	0.193413	0.0878266	0.126354	0.123697	0.123916	0.0970846	0.0972075	0.0920081	0.126637	0.186609	0.0214884	0.0199766	0.124968	0.0920081	0.0945414	0.126724	0.130523	0.124968	0.122128	0.106358	0.126724	0.12296	0.128664	0.125889	0.124048	0.128574	0.0207319	0.126724
KC880335.1_SPU_92/01_Human_South_Africa_2001	0.117452	0.142363	0.141331	0.14048	0.134872	0.133861	0.046255	0.117452	0.146246	0.0314275	0.16008	0.147198	0.0298124	0.142363	0.139541	0.116556	0.0329524	0.12734	0.0291163	0.127569	0.125443	0.200898	0.130247	0.0493767	0.0314068	0.0298855	0.135802	0.12734	0.128255	0.138604	0.19653	0.119249	0.119249	0.133944	0.126427	0.1337	0.137582	0.139541	0.139541	0.139453	0.138347	0.139453	0.142184	0.14142	0.138604	0.14048	0.139629	0.116556	0.145108
MH133277.1_2013_6_180_Human_Kosovo_2013	0.121214	0.0230524	0.0245589	0.0215327	0.117496	0.118482	0.147198	0.123044	0.0337495	0.159532	0.149679	0.0329743	0.145873	0.00953807	0.0200175	0.120302	0.145201	0.116591	0.157585	0.111418	0.110229	0.174753	0.111343	0.151788	0.146151	0.139809	0.12371	0.114786	0.115687	0.0110072	0.187428	0.124881	0.123044	0.0260685	0.110301	0.121963	0.0184936	0.0261059	0.0230524	0.0169887	0.131001	0.0215171	0.0154781	0.0200175	0.022292	0.0192616	0.0200031	0.122128	0.012501
JF922679.1_NIV_1040532_Human_India_2011	0.102529	0.122045	0.12105	0.12022	0.0192347	0.0631316	0.135127	0.102529	0.127473	0.151987	0.137414	0.128397	0.138691	0.118402	0.121132	0.101649	0.141602	0.0989527	0.151026	0.0665171	0.0662477	0.191374	0.0599017	0.134027	0.144631	0.141694	0.0199894	0.0462243	0.0695962	0.11734	0.195346	0.106066	0.104294	0.121132	0.0695962	0.0509107	0.122877	0.12296	0.11931	0.121963	0.115018	0.119231	0.12097	0.124795	0.118402	0.122045	0.122877	0.103411	0.121963
MF511222.1_SPU264_84_2_813058_S_Human_South_Africa_1984	0.119048	0.145873	0.142949	0.143981	0.134626	0.130856	0.0462243	0.119048	0.148819	0.030598	0.15728	0.149774	0.0305325	0.143981	0.144926	0.118151	0.0313496	0.125301	0.0282956	0.126427	0.124325	0.20264	0.129096	0.0485483	0.0305804	0.0290619	0.136483	0.127266	0.12621	0.143981	0.192408	0.120846	0.120846	0.138347	0.125301	0.132544	0.142949	0.143037	0.143037	0.14107	0.141838	0.142949	0.143804	0.146822	0.142096	0.145873	0.145017	0.118151	0.148631
MF511210.1_Tur_2004_813139_S_Human_Turkey_2004	0.12756	0.0314715	0.0314491	0.0299271	0.12105	0.124795	0.146151	0.129412	0.0407529	0.160402	0.151497	0.0399673	0.14673	0.016238	0.0268525	0.126637	0.146057	0.12471	0.158453	0.119473	0.118245	0.178617	0.117575	0.150731	0.148914	0.14444	0.12638	0.122877	0.123793	0.0222459	0.191596	0.131271	0.129412	0.0329743	0.118323	0.12831	0.0268337	0.0314715	0.0299271	0.0253046	0.133704	0.0299059	0.0252878	0.0283874	0.0291566	0.0276194	0.0283674	0.126637	0.0192347
AJ010649.1_8402_Human_China_1984	0.0962158	0.121963	0.113737	0.12014	0.0605193	0.0613723	0.122791	0.0962158	0.118245	0.142009	0.14543	0.119152	0.124463	0.113811	0.115611	0.0953485	0.126354	0.0944248	0.139197	0.0329111	0.00952568	0.190249	0.0630472	0.123556	0.128331	0.128255	0.0736155	0.0637847	0.0305804	0.114561	0.190944	0.0979549	0.0962158	0.116513	0.00657944	0.0760755	0.115535	0.117417	0.113811	0.11734	0.110301	0.111944	0.117264	0.117417	0.112913	0.11471	0.11734	0.0953485	0.11734
MH037282.1_Oman_2014-979P_Human_Oman_2014	0.00879788	0.135104	0.12756	0.13323	0.100639	0.0937353	0.123842	0.00291546	0.133136	0.132855	0.159015	0.131362	0.118151	0.123962	0.125802	0.00805878	0.121956	0.0471151	0.129172	0.0947232	0.0893191	0.1974	0.0955297	0.123697	0.120149	0.118556	0.110374	0.101516	0.096276	0.128397	0.188717	0.00145561	0.00145561	0.121214	0.0919507	0.103209	0.122045	0.127648	0.123962	0.125715	0.101996	0.125715	0.12655	0.125802	0.124881	0.121214	0.125715	0.00364699	0.126637
MF511212.1_Tur_2004_813143_S_Human_Turkey_2004	0.124795	0.0268525	0.0299059	0.0253223	0.12105	0.122045	0.149011	0.124795	0.0407529	0.163341	0.157277	0.0399673	0.149585	0.0102722	0.0253223	0.123877	0.14987	0.12014	0.163341	0.115843	0.116437	0.176632	0.115765	0.155543	0.14987	0.143492	0.12638	0.119231	0.121963	0.0192225	0.194435	0.126637	0.124795	0.0329743	0.11471	0.12371	0.0237802	0.0314715	0.0276194	0.0222605	0.132772	0.0283674	0.0207319	0.0253223	0.0276194	0.0245589	0.0253046	0.125715	0.00145561
MH133310.1_2015-A-K15-1A_Human_Kosovo_2015	0.123044	0.0261059	0.0260868	0.0245768	0.11209	0.116669	0.147198	0.124881	0.0368624	0.157585	0.148725	0.0360823	0.145873	0.0125099	0.0215327	0.122128	0.145201	0.11931	0.155645	0.107843	0.106674	0.173767	0.109554	0.151788	0.146151	0.139809	0.119152	0.111195	0.11209	0.00657582	0.194549	0.126724	0.124881	0.0275999	0.106742	0.12014	0.0215171	0.0291781	0.0245768	0.0184936	0.125461	0.0245589	0.0199894	0.0230524	0.023814	0.022292	0.0230357	0.123962	0.0169887
MH037284.1_Oman_2013-825P_Human_Oman_2013	0.00879788	0.135104	0.12756	0.13323	0.100639	0.0937353	0.123842	0.00291546	0.133136	0.132855	0.157077	0.131362	0.118151	0.123962	0.125802	0.00805878	0.121956	0.0487113	0.129172	0.0964623	0.0910344	0.1974	0.0955297	0.123697	0.120149	0.118556	0.110374	0.101516	0.0980166	0.128397	0.188717	0.00145561	0.00145561	0.121214	0.0936763	0.103209	0.122045	0.127648	0.123962	0.125715	0.103766	0.125715	0.12655	0.125802	0.124881	0.121214	0.125715	0.00364699	0.126637
MF511218.1_SPU134_87_813049_S_Human_Namibia_1987	0.127416	0.147102	0.144161	0.145201	0.135802	0.13665	0.05265	0.129249	0.149108	0.05265	0.154493	0.150066	0.0406739	0.145201	0.146151	0.126502	0.0423277	0.129172	0.0518461	0.128487	0.124534	0.197836	0.127492	0.0549947	0.0407529	0.0447303	0.136734	0.13378	0.126427	0.143307	0.193689	0.129249	0.129249	0.133017	0.123697	0.134626	0.146057	0.144253	0.146151	0.142273	0.143037	0.146057	0.145017	0.146151	0.145201	0.147102	0.144346	0.126502	0.14987
KY484037.1_UCCR4413_Tick_Pakistan_1965	0.00879183	0.129412	0.12014	0.12756	0.0988267	0.0919507	0.124678	0.0102722	0.127473	0.1337	0.156979	0.125715	0.118983	0.118402	0.12022	0.00805328	0.124606	0.0423277	0.130013	0.0963993	0.0893734	0.193191	0.0920081	0.122721	0.119181	0.119387	0.106742	0.101451	0.0962158	0.12097	0.184609	0.0132462	0.011757	0.118402	0.0944827	0.102265	0.118323	0.123877	0.118402	0.118323	0.100163	0.12014	0.119152	0.12022	0.11931	0.115687	0.12014	0.012501	0.12105
KX129738.1_SK_2015/human_Human_Kazakhstan_2015	0.0479125	0.136697	0.12638	0.134821	0.118245	0.115611	0.136483	0.0511151	0.136603	0.142863	0.160858	0.136697	0.13895	0.130161	0.12831	0.0487113	0.144836	0.051811	0.143804	0.110374	0.108311	0.200146	0.110301	0.131853	0.14107	0.135718	0.12097	0.121882	0.113737	0.129061	0.204747	0.0543383	0.0527241	0.127386	0.109268	0.124543	0.12638	0.12831	0.124626	0.128223	0.110674	0.12638	0.129061	0.12831	0.125545	0.125545	0.128223	0.0535306	0.132862
KR814840.1_44-ST-2010_Human_Russia_2010	0.13034	0.0415683	0.0368374	0.0415683	0.125629	0.121132	0.146341	0.132203	0.000727273	0.166522	0.155343	0.00145561	0.15265	0.0337495	0.0322003	0.12756	0.149108	0.129323	0.165533	0.119473	0.114635	0.186633	0.119391	0.152849	0.152951	0.15133	0.132862	0.129323	0.12105	0.0383746	0.187321	0.134072	0.132203	0.0306559	0.11471	0.135758	0.0329524	0.0384261	0.0353035	0.0368374	0.141223	0.033727	0.0399408	0.0337495	0.0345259	0.0329743	0.033727	0.129412	0.0383999
DQ211648.1_SPU415/85_Human_South_Africa_1985	0.123556	0.160297	0.152455	0.15835	0.147008	0.139367	0.0565742	0.123556	0.158453	0.0422191	0.163863	0.159427	0.0147133	0.154477	0.154477	0.120846	0.0222322	0.128033	0.0414336	0.129327	0.126281	0.201001	0.133861	0.0556951	0.0177176	0.0267666	0.148914	0.138347	0.12818	0.152552	0.196251	0.125371	0.125371	0.146822	0.129096	0.144836	0.154379	0.154477	0.154477	0.15054	0.143892	0.154379	0.156209	0.157379	0.153514	0.153514	0.155543	0.123556	0.157277
GQ337053.1_Turkey-Kelkit06_Human_Turkey_2006	0.129502	0.0260345	0.0321585	0.0245101	0.124626	0.12655	0.152749	0.131362	0.0461945	0.165199	0.15641	0.0454021	0.147589	0.0245101	0.0290973	0.128574	0.148819	0.125545	0.163232	0.123044	0.121801	0.189562	0.11931	0.159322	0.148819	0.148152	0.130913	0.127386	0.125545	0.0290619	0.1974	0.131362	0.129502	0.0367901	0.121882	0.133794	0.0275466	0.032179	0.032179	0.0252566	0.141126	0.0321585	0.0214514	0.0290973	0.0314068	0.0283299	0.0290792	0.128574	0.0275466
MF511221.1_SPU94_85_813055_S_Human_South_Africa_1985	0.156209	0.148056	0.146057	0.146151	0.126427	0.146822	0.161237	0.158146	0.154678	0.1728	0.083512	0.15478	0.16008	0.150926	0.146151	0.155244	0.164057	0.152265	0.1728	0.137582	0.135236	0.195393	0.142184	0.164934	0.160364	0.168073	0.139367	0.131776	0.132544	0.150731	0.193885	0.158146	0.158146	0.149011	0.136241	0.138181	0.148914	0.148056	0.147102	0.144161	0.165966	0.145108	0.15265	0.149968	0.146151	0.145201	0.14796	0.157177	0.154678
DQ133507.1_Kosovo_Hoti_Human_Kosovo_2001	0.125715	0.0276194	0.0268337	0.0260868	0.113062	0.116748	0.146151	0.12756	0.0383999	0.158453	0.15054	0.0376181	0.144836	0.0139925	0.0222758	0.124795	0.144161	0.12105	0.156511	0.111494	0.111051	0.173671	0.107843	0.150731	0.145108	0.13878	0.119231	0.113062	0.116513	0.00804468	0.189562	0.129412	0.12756	0.0291163	0.111122	0.12022	0.0222605	0.0283874	0.0253223	0.0199894	0.129061	0.0253046	0.0192225	0.0237967	0.0245589	0.0230357	0.0237802	0.126637	0.0169774
AJ538196.1_Baghdad-12_Human_Iraq_2000	0.0670714	0.133526	0.125136	0.131667	0.114346	0.115314	0.142692	0.0670714	0.138112	0.151987	0.162208	0.138203	0.144238	0.125216	0.124301	0.0662477	0.144488	0.0637449	0.152943	0.11098	0.105403	0.207181	0.111803	0.140655	0.142608	0.141923	0.115243	0.114346	0.102831	0.122323	0.205335	0.0670714	0.0670714	0.122476	0.106346	0.114276	0.122399	0.130741	0.121566	0.126052	0.114862	0.12331	0.125057	0.126132	0.124301	0.125216	0.126052	0.0662477	0.126052
KJ682816.1_SPU_383/87_Human_South_Africa_1987	0.117385	0.144161	0.142184	0.142273	0.133099	0.131168	0.0462243	0.117385	0.149968	0.029866	0.161921	0.150926	0.0297961	0.144161	0.144161	0.11649	0.0313869	0.126354	0.0275636	0.124903	0.124463	0.202026	0.127569	0.0485483	0.0298473	0.0283299	0.134956	0.124678	0.127266	0.142273	0.190583	0.119181	0.119181	0.137582	0.125443	0.129172	0.142184	0.144161	0.142273	0.140304	0.140133	0.142184	0.143037	0.146057	0.141331	0.145108	0.144253	0.11649	0.146914
KU707899.1_CJH_Tick_Iran_2015	0.0469881	0.131271	0.118323	0.129412	0.105857	0.0980166	0.129096	0.0454021	0.13025	0.143804	0.166522	0.129412	0.133389	0.121132	0.122045	0.0461945	0.132697	0.0525452	0.139281	0.0972704	0.0918386	0.194211	0.0980793	0.128947	0.132697	0.132011	0.111944	0.106742	0.0944827	0.121882	0.190633	0.0469881	0.0454021	0.118402	0.0927555	0.102265	0.12014	0.122045	0.118402	0.117417	0.108884	0.12014	0.12006	0.122045	0.11931	0.121132	0.121963	0.0446109	0.123793
KJ682821.1_SPU_130/89_Human_South_Africa_1989	0.114833	0.142454	0.14142	0.140569	0.132173	0.132092	0.0470821	0.114833	0.150165	0.0299059	0.15728	0.151126	0.0282956	0.144346	0.143399	0.113941	0.0314275	0.123769	0.0275999	0.125816	0.123697	0.198956	0.128487	0.0478141	0.0298855	0.0283674	0.134027	0.123769	0.124678	0.142454	0.191585	0.116622	0.116622	0.137755	0.124678	0.13009	0.14142	0.143399	0.141511	0.139541	0.140304	0.14142	0.140391	0.145295	0.138691	0.144346	0.143492	0.113941	0.147102
MH133304.1_2014-A-K14-1A_Human_Kosovo_2014	0.12655	0.0283674	0.0283482	0.0268337	0.116437	0.118323	0.148152	0.128397	0.0391571	0.160509	0.151402	0.0383746	0.146822	0.0147302	0.0237802	0.125629	0.146151	0.12006	0.158558	0.111268	0.111873	0.178517	0.111195	0.152749	0.147102	0.141694	0.121722	0.114635	0.11734	0.00145561	0.194323	0.13025	0.128397	0.029866	0.111944	0.121801	0.0237645	0.0314491	0.0268337	0.0207319	0.130826	0.0268157	0.0222322	0.0253046	0.0260685	0.0245418	0.0237645	0.127473	0.0192225
KY354080.1_YL16070_Tick_China_2016	0.0920665	0.124968	0.119391	0.123129	0.05584	0.0200031	0.128487	0.0920665	0.123044	0.148914	0.144748	0.123962	0.129249	0.116748	0.121298	0.0912044	0.130247	0.0946011	0.146057	0.051919	0.05573	0.191374	0.0215327	0.126502	0.134111	0.132173	0.0622699	0.0582731	0.060636	0.115687	0.186004	0.0955297	0.0937951	0.119473	0.0590073	0.0655103	0.117575	0.126813	0.119473	0.120302	0.108735	0.119391	0.121132	0.117655	0.120385	0.11494	0.117575	0.0929301	0.120302
KX013464.1_K229_194_Tick_Russia_1989	0.123962	0.0322693	0.00657944	0.0307213	0.122045	0.122128	0.143399	0.125802	0.0368624	0.16345	0.147772	0.0360823	0.148725	0.0230524	0.0140024	0.123044	0.147102	0.118402	0.161488	0.116828	0.111122	0.186742	0.116748	0.14987	0.149011	0.145486	0.127386	0.122045	0.12022	0.0275999	0.201773	0.127648	0.125802	0.0322225	0.111195	0.127473	0.0132462	0.0154994	0.00658386	0.0222758	0.13193	0.00805328	0.0230198	0.0140024	0.00437959	0.0132556	0.0139925	0.124881	0.0291566
MH037289.1_Oman_2014-624S_Human_Oman_2014	0.00953807	0.136044	0.128485	0.134166	0.101516	0.0946011	0.124752	0.00364699	0.134072	0.13378	0.158045	0.132295	0.119048	0.124881	0.126724	0.00879788	0.122862	0.0495113	0.13009	0.0973342	0.0918942	0.19843	0.0963993	0.124606	0.121052	0.119458	0.111268	0.102395	0.0988892	0.129323	0.189725	0.002185	0.002185	0.122128	0.0945414	0.10409	0.12296	0.128574	0.124881	0.126637	0.104654	0.126637	0.127473	0.126724	0.125802	0.122128	0.126637	0.00437959	0.12756
KY484031.1_UCCR4459_Tick_China_1968	0.0970846	0.12471	0.122795	0.122877	0.0638669	0.0622699	0.126577	0.0970846	0.12371	0.139197	0.139802	0.124626	0.124463	0.116513	0.12105	0.0962158	0.122721	0.0987651	0.136401	0.0329524	0.0275008	0.192504	0.0631316	0.12734	0.125589	0.126427	0.0753842	0.0630472	0.0110141	0.117264	0.182301	0.0979549	0.0970846	0.12105	0.0305804	0.074498	0.12097	0.12471	0.12105	0.121882	0.106882	0.119152	0.122714	0.122877	0.12014	0.118323	0.122795	0.0979549	0.121882
MF511209.1_Tur_2004_813137_S_Human_Turkey_2004	0.126637	0.0283874	0.0299059	0.0268525	0.12105	0.123877	0.150926	0.126637	0.0407529	0.165309	0.159219	0.0399673	0.151497	0.0102722	0.0253223	0.125715	0.151788	0.121963	0.165309	0.117655	0.118245	0.177624	0.117575	0.157481	0.151788	0.14539	0.128223	0.12105	0.123793	0.0192225	0.196487	0.128485	0.126637	0.0329743	0.116513	0.125545	0.0237802	0.0314715	0.0276194	0.0222605	0.132772	0.0283674	0.0207319	0.0253223	0.0276194	0.0245589	0.0253046	0.12756	0.00145561
DQ076415.1_SPU128/81/7_Tick_South_Africa_1981	0.117256	0.151593	0.145782	0.149679	0.13665	0.132855	0.0525452	0.117256	0.154577	0.0430059	0.155184	0.155543	0.000727273	0.149679	0.147772	0.11458	0.0207076	0.123488	0.0406493	0.124752	0.121748	0.199372	0.127416	0.0532815	0.0154687	0.0229643	0.138517	0.130013	0.123626	0.145873	0.195426	0.119048	0.119048	0.140218	0.124534	0.136401	0.14768	0.147772	0.147772	0.145782	0.14107	0.14768	0.147589	0.151593	0.146822	0.147772	0.149774	0.117256	0.152455
MH178082.1_Nakaseke_2015_Human_Uganda_2015	0.153035	0.153514	0.156309	0.151593	0.140048	0.152265	0.168751	0.153035	0.151497	0.178453	0.0927555	0.151593	0.171502	0.151593	0.152552	0.152078	0.177562	0.158717	0.178453	0.144836	0.142444	0.196308	0.14664	0.165619	0.169836	0.177671	0.149492	0.145517	0.138791	0.155244	0.188518	0.154955	0.154955	0.154477	0.140655	0.144488	0.151497	0.157379	0.153514	0.152455	0.161731	0.153416	0.155244	0.150635	0.154477	0.147772	0.152455	0.155917	0.149585
KU707898.1_CHH_Tick_Iran_2015	0.0132377	0.134358	0.127738	0.132483	0.0903439	0.0869711	0.125664	0.0132377	0.133324	0.135636	0.155147	0.131549	0.120846	0.125055	0.127828	0.0124931	0.124678	0.045524	0.131932	0.093113	0.0868623	0.195575	0.0870269	0.123697	0.121052	0.121266	0.0997634	0.0963993	0.0946617	0.127648	0.182711	0.0162272	0.0147302	0.125055	0.0912044	0.0963372	0.125889	0.131549	0.125978	0.123129	0.105542	0.127738	0.125802	0.127828	0.126902	0.123215	0.127738	0.0154781	0.127738
KY484040.1_UCCR4448_Human_South_Africa_1987	0.113752	0.147866	0.142096	0.145965	0.131168	0.125589	0.0574219	0.111977	0.150828	0.0454021	0.151459	0.151788	0.0110141	0.144071	0.145965	0.111092	0.0245101	0.119946	0.0430324	0.117587	0.114641	0.199266	0.120219	0.0597819	0.0192347	0.0267821	0.133017	0.122791	0.115596	0.142184	0.188327	0.115533	0.113752	0.136566	0.117385	0.130932	0.143981	0.144071	0.144071	0.142096	0.142096	0.143981	0.143892	0.147866	0.143126	0.144071	0.146057	0.111977	0.148725
KX013473.1_K323_27_Tick_Russia_2000	0.12655	0.0337729	0.00804468	0.0322225	0.12097	0.12014	0.142273	0.12655	0.0368133	0.161274	0.151402	0.0360345	0.147589	0.0230198	0.0139834	0.125629	0.145965	0.119152	0.159322	0.115765	0.110089	0.187535	0.115687	0.148725	0.147866	0.144346	0.126296	0.12097	0.119152	0.0275636	0.203611	0.128397	0.12655	0.0306358	0.110159	0.128223	0.0132299	0.0154781	0.00510739	0.0230047	0.131754	0.00657301	0.0229904	0.0139834	0.00584107	0.0132377	0.0139751	0.125629	0.0291163
MF511207.1_Tur_2004_813048_S_Human_Turkey_2004	0.123044	0.0245768	0.0260868	0.0230524	0.122045	0.123044	0.147198	0.123044	0.0368624	0.159532	0.154477	0.0360823	0.145873	0.00364699	0.0215327	0.122128	0.145201	0.118402	0.159532	0.115018	0.112017	0.177723	0.116748	0.153713	0.144253	0.141694	0.127386	0.12022	0.117496	0.0154781	0.189452	0.124881	0.123044	0.0275999	0.110301	0.125629	0.0200031	0.0276396	0.0245768	0.0184936	0.127301	0.0245589	0.0184811	0.0215327	0.023814	0.0207745	0.0215171	0.123962	0.00953148
MF289416.1_813040_UAE_Human_United_Arab_Emirates_1995	0.0431775	0.127648	0.117496	0.125802	0.0980166	0.0989527	0.126577	0.0447623	0.129412	0.139367	0.14768	0.129502	0.122651	0.116669	0.117575	0.0408097	0.125589	0.00145494	0.138431	0.095592	0.0936183	0.194549	0.0972704	0.124606	0.124678	0.120361	0.103275	0.105925	0.0936763	0.119231	0.183707	0.047947	0.0463521	0.117575	0.0928128	0.101451	0.11931	0.123044	0.115765	0.116591	0.106433	0.117496	0.117417	0.121214	0.118482	0.120302	0.121132	0.0455566	0.121132
EU871766.2_66/08-Rodopi_Human_Greece_2008	0.124795	0.011757	0.0268337	0.011757	0.117417	0.123877	0.148056	0.126637	0.0376181	0.162359	0.15054	0.0368374	0.145782	0.016238	0.0192478	0.123877	0.146057	0.122877	0.160402	0.11494	0.113737	0.180609	0.116669	0.15265	0.144161	0.14444	0.124543	0.119231	0.117417	0.0207319	0.192392	0.128485	0.126637	0.0314275	0.113811	0.126465	0.0192347	0.0283874	0.0253223	0.0177287	0.134638	0.0253046	0.0132299	0.0207595	0.0245589	0.0200031	0.0207453	0.125715	0.0207453
MF511214.1_Tur_2004_813147_S_Human_Turkey_2004	0.123044	0.0184811	0.0268157	0.0169774	0.119152	0.12105	0.147008	0.124881	0.0391571	0.159322	0.150635	0.0383746	0.141923	0.0169774	0.0222605	0.122128	0.143126	0.12006	0.157379	0.114862	0.115461	0.183507	0.113885	0.151593	0.143126	0.142454	0.124462	0.119152	0.11734	0.0214752	0.191265	0.126724	0.124881	0.0314068	0.115535	0.12638	0.0207319	0.0268337	0.0253046	0.0199766	0.132684	0.0252878	0.0139676	0.0222605	0.0245418	0.0215023	0.0222459	0.123962	0.0199766
KR814850.1_4495-ST-2008_Human_Russia_2008	0.121214	0.0276396	0.0139925	0.0261059	0.11931	0.121214	0.144346	0.124881	0.0322003	0.162468	0.146822	0.0314275	0.145873	0.0200175	0.000727273	0.118482	0.146151	0.117496	0.160509	0.114116	0.112017	0.182713	0.114038	0.150828	0.146151	0.142639	0.126465	0.11931	0.11931	0.0230198	0.197632	0.126724	0.124881	0.029136	0.11209	0.12655	0.00731582	0.0154994	0.0125099	0.0200031	0.134729	0.0139925	0.0215023	0.00805878	0.0117652	0.00732077	0.00805328	0.123962	0.0245589
KU707901.1_SRR_Tick_Iran_2015	0.0811261	0.125802	0.12022	0.123962	0.0438778	0.0656442	0.128566	0.0811261	0.12756	0.149968	0.140133	0.128485	0.133944	0.115765	0.120302	0.0802808	0.133099	0.0878831	0.147102	0.0673936	0.0671148	0.193525	0.0640418	0.129327	0.137931	0.134111	0.0454613	0.0574219	0.071305	0.116513	0.17223	0.0845217	0.082821	0.116669	0.0704731	0.0613723	0.12022	0.123962	0.118482	0.117496	0.111494	0.118402	0.12014	0.122128	0.119391	0.119391	0.122045	0.0819728	0.11931
KX013476.1_K340_6_Tick_Russia_2000	0.124795	0.0314715	0.00731166	0.0299271	0.12014	0.12022	0.14142	0.124795	0.0345028	0.160402	0.145782	0.033727	0.145782	0.0207595	0.0132462	0.123877	0.145108	0.117417	0.158453	0.116748	0.109268	0.184831	0.114862	0.147866	0.146057	0.142546	0.125461	0.12014	0.116669	0.0252878	0.199818	0.126637	0.124795	0.0283482	0.109338	0.125545	0.0124931	0.0147399	0.00291373	0.0207453	0.127216	0.00584107	0.0222459	0.0132462	0.00510993	0.012501	0.0132377	0.123877	0.0268337
AF481802.1_STV/HU29223_Human_Russia_2000	0.123877	0.033797	0.00804858	0.0322455	0.12014	0.12022	0.142546	0.125715	0.0368374	0.163561	0.145965	0.036058	0.147866	0.0230357	0.0132462	0.12296	0.146246	0.119231	0.161596	0.11494	0.109268	0.187644	0.114862	0.147102	0.148152	0.144631	0.125461	0.12014	0.118323	0.0275813	0.199579	0.12756	0.125715	0.0322003	0.109338	0.125545	0.0124931	0.0154884	0.00657944	0.0230198	0.132772	0.00804858	0.0245256	0.0132462	0.00584414	0.012501	0.0132377	0.124795	0.029136
MF511223.1_SPU41_84_813060_S_Human_South_Africa_1984	0.0571115	0.101582	0.0954079	0.0998276	0.0817202	0.0842583	0.0215327	0.0587244	0.10348	0.045524	0.112489	0.104364	0.0290619	0.0946011	0.0972075	0.056307	0.0322003	0.0475418	0.0446992	0.0759817	0.0700052	0.156261	0.0792415	0.0184811	0.0337495	0.0345499	0.0868093	0.0791949	0.0717351	0.0954684	0.143922	0.0611536	0.0603425	0.0894286	0.0708683	0.0834108	0.0971456	0.0980793	0.0937353	0.0954079	0.0869163	0.0971456	0.0936183	0.0989527	0.0946011	0.0980793	0.0980793	0.0587244	0.0988892
KU161587.1_1231-CR/TI-2015_Tick_Russia_2015	0.120302	0.0268721	0.0192478	0.0253407	0.117496	0.116669	0.143399	0.122128	0.0298855	0.157585	0.148725	0.0306559	0.144926	0.0192616	0.0177533	0.119391	0.143307	0.111195	0.158558	0.114116	0.110229	0.182713	0.113138	0.14987	0.147102	0.141694	0.124626	0.121132	0.118402	0.0253046	0.193525	0.123962	0.122128	0.0283674	0.110301	0.12655	0.0169887	0.023814	0.0192616	0.0207595	0.137543	0.0207595	0.0237802	0.0177533	0.0185069	0.0170009	0.0177406	0.121214	0.0253223
KJ682823.1_SPU_187/90_Human_South_Africa_1990	0.111152	0.154678	0.146914	0.152749	0.13682	0.133017	0.049409	0.111152	0.155748	0.0414849	0.15632	0.156718	0.0139676	0.147008	0.148914	0.108504	0.0207319	0.119114	0.039132	0.123081	0.117385	0.205335	0.127569	0.0485483	0.0139925	0.0229904	0.138691	0.130168	0.120149	0.147008	0.189408	0.112925	0.112925	0.143216	0.120149	0.132855	0.148819	0.150828	0.147008	0.145017	0.135636	0.148819	0.150635	0.152749	0.14796	0.148914	0.150926	0.111152	0.153613
DQ211641.1_ArD39554_Tick_Mauritania_1984	0.124606	0.161488	0.15265	0.159532	0.142273	0.145017	0.0607181	0.124606	0.162577	0.00952568	0.161921	0.163561	0.0398662	0.159532	0.158558	0.123697	0.0399408	0.134626	0.00731166	0.133944	0.129021	0.196722	0.141331	0.064731	0.0399408	0.0415396	0.146057	0.134626	0.134626	0.153713	0.194418	0.126427	0.126427	0.152749	0.130013	0.145782	0.156511	0.156614	0.154678	0.15265	0.135473	0.153814	0.157379	0.160509	0.153713	0.159532	0.158664	0.123697	0.162359
JN572087.1_NIVA_118594_Tick_India_2011	0.102529	0.122045	0.12105	0.12022	0.0207453	0.064775	0.135127	0.102529	0.127473	0.151987	0.137414	0.128397	0.138691	0.118402	0.121132	0.101649	0.141602	0.0989527	0.151026	0.0681741	0.0678965	0.191374	0.0599017	0.134956	0.144631	0.141694	0.0215023	0.0478141	0.0712573	0.11734	0.196372	0.106066	0.104294	0.121132	0.0712573	0.052512	0.122877	0.12296	0.11931	0.121963	0.116828	0.119231	0.119152	0.124795	0.118402	0.122045	0.122877	0.103411	0.121963
MH133286.1_2013_14_79_Human_Kosovo_2013	0.123044	0.0261059	0.0260868	0.0245768	0.113885	0.116669	0.149108	0.124881	0.0368624	0.159532	0.150635	0.0360823	0.147772	0.0125099	0.0215327	0.122128	0.147102	0.11931	0.157585	0.109628	0.108449	0.173767	0.109554	0.153713	0.148056	0.141694	0.12097	0.112987	0.113885	0.00657582	0.193525	0.126724	0.124881	0.0275999	0.108519	0.121963	0.0215171	0.0291781	0.0245768	0.0184936	0.125461	0.0245589	0.0184811	0.0230524	0.023814	0.022292	0.0230357	0.123962	0.0154884
KJ566219.1_Iran-Tehran65_Human_Iran_2011	0.00879183	0.129412	0.121963	0.12756	0.0970846	0.0919507	0.124678	0.0102722	0.129323	0.1337	0.15505	0.12756	0.117192	0.12022	0.122045	0.00805328	0.124606	0.0407529	0.130013	0.0963993	0.0893734	0.193191	0.0920081	0.122721	0.119181	0.119387	0.104973	0.0997001	0.0944827	0.122795	0.186609	0.0132462	0.011757	0.12022	0.0944827	0.100512	0.12014	0.125715	0.12022	0.12014	0.100163	0.121963	0.119152	0.122045	0.121132	0.117496	0.121963	0.012501	0.122877
FJ562093.1_YL04057_Tick_China_2004	0.0903439	0.121298	0.113961	0.119473	0.0542245	0.0192478	0.123916	0.0903439	0.119391	0.142273	0.140985	0.120302	0.124678	0.111343	0.114038	0.0894848	0.127492	0.0963372	0.143216	0.051919	0.0541184	0.186313	0.00584802	0.125589	0.129486	0.127569	0.060636	0.0550316	0.060636	0.108519	0.183001	0.0937951	0.0920665	0.114038	0.0557658	0.0605962	0.113961	0.121298	0.11224	0.114862	0.106954	0.113961	0.115687	0.115843	0.11494	0.113138	0.115765	0.0912044	0.114862
KX013461.1_K168_125_Tick_Turkmenistan_1973	0.0963372	0.124881	0.12022	0.123044	0.0391571	0.0582731	0.128409	0.0963372	0.128485	0.140304	0.139965	0.129412	0.128255	0.117575	0.118482	0.0954684	0.133861	0.104157	0.137498	0.0551079	0.0581203	0.182403	0.0550693	0.125516	0.128487	0.127492	0.047783	0.00145494	0.0605962	0.11471	0.17912	0.0998276	0.0980793	0.122128	0.0614119	0.0360119	0.12022	0.125802	0.118482	0.121132	0.105995	0.118402	0.121963	0.122128	0.119391	0.119391	0.12022	0.0972075	0.11931
JX051650.1_Gujrat-2011_Calf_India_2011	0.102529	0.122045	0.12105	0.12022	0.0207453	0.0631316	0.135127	0.102529	0.127473	0.151987	0.137414	0.128397	0.138691	0.118402	0.121132	0.101649	0.141602	0.0989527	0.151026	0.0665171	0.0662477	0.191374	0.0599017	0.134027	0.144631	0.141694	0.0207453	0.0462243	0.0695962	0.11734	0.195346	0.106066	0.104294	0.121132	0.0695962	0.0509107	0.122877	0.12296	0.11931	0.121963	0.116828	0.119231	0.119152	0.124795	0.118402	0.122045	0.122877	0.103411	0.121963
GQ862371.1_Sudan_Al-Fulah_3-2008_Human_Sudan_2008	0.119114	0.150731	0.143037	0.148819	0.135473	0.135393	0.0597819	0.119114	0.155645	0.0453462	0.158754	0.156614	0.0267014	0.146914	0.144071	0.116426	0.0305636	0.123556	0.0445563	0.127416	0.124393	0.207684	0.130856	0.0588946	0.0282648	0.0117321	0.14107	0.129789	0.124463	0.142184	0.19818	0.120914	0.120914	0.139367	0.125371	0.13895	0.143981	0.145017	0.144071	0.142096	0.140985	0.143981	0.144836	0.147866	0.143126	0.146914	0.146057	0.118216	0.149679
DQ227496.1_CLT/TI05146_Tick_China_2005	0.0920665	0.122213	0.114862	0.120385	0.0542245	0.0192478	0.1221	0.0920665	0.120302	0.142273	0.142863	0.121214	0.124678	0.11224	0.11494	0.0912044	0.127492	0.0963372	0.143216	0.0551474	0.0573468	0.183301	0.00145561	0.123769	0.129486	0.127569	0.060636	0.0550316	0.0639093	0.109409	0.179025	0.0955297	0.0937951	0.116748	0.0590073	0.0605962	0.114862	0.120385	0.11494	0.115765	0.108735	0.114862	0.116591	0.116748	0.115843	0.114038	0.116669	0.0929301	0.115765
DQ076413.1_Semunya_Human_Uganda_2005	0.157077	0.156614	0.145017	0.154678	0.140985	0.153224	0.159207	0.155147	0.156511	0.168751	0.0452689	0.156614	0.163863	0.150828	0.147008	0.156111	0.17181	0.156013	0.169734	0.148819	0.153224	0.2043	0.151402	0.162891	0.16611	0.168954	0.151402	0.150261	0.147589	0.149679	0.199697	0.155147	0.155147	0.150828	0.153319	0.147321	0.145965	0.150828	0.144161	0.144071	0.143892	0.144071	0.153514	0.145108	0.145108	0.144161	0.146914	0.154184	0.156511
JX908640.1_SCT_ex_Afghanistan_Human_Afghanistan_2012	0.0542245	0.12655	0.119152	0.12471	0.104906	0.102329	0.12734	0.05584	0.12831	0.140133	0.158816	0.127473	0.126139	0.118323	0.119231	0.0534187	0.130013	0.047783	0.137498	0.0963372	0.0926438	0.19923	0.100639	0.127193	0.129096	0.126577	0.111122	0.102265	0.0909795	0.117264	0.196839	0.0590867	0.0574607	0.117417	0.0935613	0.107492	0.11734	0.12471	0.117417	0.114635	0.104507	0.119152	0.118168	0.119231	0.118323	0.118323	0.119152	0.0566497	0.12097
MH461097.1_Iran-5900_Human_Iran_2017	0.00732077	0.135104	0.12756	0.13323	0.0971456	0.0920081	0.122027	0.00291546	0.133136	0.13101	0.155147	0.131362	0.116362	0.123962	0.125802	0.00658386	0.120149	0.045524	0.12734	0.0947232	0.0893191	0.19843	0.0920665	0.120081	0.118349	0.118556	0.106812	0.0997634	0.096276	0.128397	0.184705	0.00584802	0.00437959	0.123044	0.0936763	0.101451	0.122045	0.131362	0.125802	0.12756	0.100233	0.12756	0.12655	0.125802	0.126724	0.121214	0.125715	0.00511327	0.128485
KJ676542.1_Iran-Zahedan19_Human_Iran_2012	0.106954	0.124048	0.123044	0.122213	0.0275999	0.0607604	0.137755	0.106954	0.132295	0.151788	0.142863	0.13323	0.140391	0.118563	0.121298	0.106066	0.14142	0.103343	0.150828	0.0641346	0.0679855	0.19569	0.0559176	0.13665	0.14444	0.141511	0.032179	0.0470821	0.0672042	0.117496	0.186209	0.110522	0.108735	0.123129	0.0713536	0.0501754	0.123044	0.124968	0.121298	0.122128	0.119556	0.121214	0.11931	0.124968	0.122213	0.122213	0.123044	0.107843	0.122128
MH133289.1_2013_16_44_Human_Kosovo_2013	0.123962	0.0268721	0.0268525	0.0253407	0.114786	0.117575	0.150066	0.125802	0.0376436	0.160509	0.151593	0.0368624	0.148725	0.0117652	0.022292	0.123044	0.148056	0.12022	0.158558	0.108735	0.109338	0.174753	0.110447	0.154678	0.149011	0.142639	0.121882	0.113885	0.114786	0.00731166	0.194549	0.127648	0.125802	0.0268337	0.109409	0.122877	0.0222758	0.0299491	0.0253407	0.0192478	0.124543	0.0253223	0.0192347	0.023814	0.0245768	0.0230524	0.0237967	0.124881	0.016238
MF547415.1_Caceres_2014_Tick_Spain_2014	0.125516	0.155645	0.148819	0.153713	0.137582	0.144071	0.0623547	0.125516	0.156718	0.0139676	0.162891	0.15769	0.0430059	0.153713	0.152749	0.124606	0.0430879	0.1337	0.013223	0.133017	0.129938	0.190859	0.140391	0.064731	0.0430879	0.0415396	0.145108	0.132776	0.1337	0.14796	0.192589	0.12734	0.12734	0.147008	0.130932	0.144071	0.150731	0.150828	0.150828	0.146914	0.13378	0.15265	0.149679	0.154678	0.14987	0.153713	0.152849	0.124606	0.154577
AF527810.1_Matin_Human_Pakistan_1976	0.0132556	0.135104	0.125715	0.13323	0.0988892	0.090287	0.125664	0.0147503	0.133136	0.136566	0.153224	0.131362	0.119946	0.125802	0.123962	0.0125099	0.126502	0.0439379	0.132855	0.0929901	0.090176	0.191265	0.0920665	0.121886	0.121956	0.118556	0.10859	0.101516	0.096276	0.12655	0.189725	0.0177533	0.0162496	0.122128	0.0928128	0.103209	0.123877	0.129502	0.123962	0.125715	0.100233	0.125715	0.12655	0.125802	0.124881	0.121214	0.125715	0.0154994	0.128485
MH133283.1_2013_12_157_Human_Kosovo_2013	0.123962	0.0268721	0.0268525	0.0253407	0.112987	0.115765	0.150066	0.125802	0.0376436	0.160509	0.151593	0.0368624	0.148725	0.0132556	0.022292	0.123044	0.148056	0.12022	0.158558	0.108735	0.10756	0.174753	0.110447	0.153713	0.149011	0.142639	0.12006	0.11209	0.112987	0.00731166	0.193525	0.127648	0.125802	0.0283674	0.10763	0.12105	0.0222758	0.0299491	0.0253407	0.0192478	0.124543	0.0253223	0.0192347	0.023814	0.0245768	0.0230524	0.0237967	0.124881	0.016238
MH037287.1_Oman_2013-179P_Human_Oman_2013	0.00364699	0.130431	0.12296	0.128574	0.096276	0.092871	0.121122	0.00658386	0.13034	0.13009	0.150353	0.128574	0.113691	0.123044	0.121214	0.00291546	0.121052	0.0431468	0.126427	0.095592	0.090176	0.195346	0.0929301	0.119181	0.117452	0.115861	0.105925	0.0971456	0.0954079	0.125629	0.183707	0.00953807	0.00805878	0.122128	0.0945414	0.100575	0.121132	0.126724	0.123044	0.12296	0.0993531	0.124795	0.121963	0.123044	0.122128	0.118482	0.12296	0.00879788	0.125715
KC867274.1_Zahedan_2007_Human_Iran_2007	0.00584802	0.135104	0.125715	0.13323	0.0971456	0.0920081	0.123842	0	0.133136	0.13101	0.155147	0.131362	0.116362	0.123962	0.125802	0.00511327	0.120149	0.045524	0.12734	0.0947232	0.0893191	0.1974	0.0920665	0.121886	0.118349	0.116758	0.106812	0.0980166	0.096276	0.128397	0.186707	0.00291546	0.00145561	0.123044	0.0919507	0.0997001	0.122045	0.129502	0.123962	0.125715	0.100233	0.125715	0.12655	0.125802	0.124881	0.121214	0.125715	0.00364699	0.126637
AY297692.2_TAJ/HU8975_Human_Tajikistan_1990	0.0955297	0.114038	0.112164	0.11224	0.0582731	0.0591278	0.127569	0.0972704	0.113961	0.146057	0.13725	0.114862	0.129249	0.104225	0.106882	0.0946617	0.128409	0.0989527	0.143216	0.0299271	0.0398902	0.188331	0.0591697	0.130168	0.126731	0.132173	0.0663784	0.0574607	0.0406994	0.103209	0.189025	0.0972704	0.0972704	0.113138	0.0430597	0.0679855	0.10859	0.114038	0.11224	0.109481	0.108735	0.110374	0.106742	0.110447	0.109554	0.107771	0.110374	0.0963993	0.104157
MF511211.1_Tur_2004_813141_S_Human_Turkey_2004	0.12756	0.0314715	0.0314491	0.0299271	0.12105	0.124795	0.146151	0.129412	0.0407529	0.160402	0.151497	0.0399673	0.14673	0.016238	0.0268525	0.126637	0.146057	0.12471	0.158453	0.119473	0.118245	0.178617	0.117575	0.150731	0.148914	0.14444	0.12638	0.122877	0.123793	0.0222459	0.191596	0.131271	0.129412	0.0329743	0.118323	0.12831	0.0268337	0.0314715	0.0299271	0.0253046	0.133704	0.0299059	0.0252878	0.0283874	0.0291566	0.0276194	0.0283674	0.126637	0.0192347
MF511215.1_Tur_2004_813149_S_Human_Turkey_2004	0.122877	0.0215023	0.0275813	0.0199894	0.119152	0.119231	0.14796	0.12655	0.0415119	0.159322	0.151593	0.0407257	0.141923	0.0184811	0.0230198	0.121963	0.145017	0.118245	0.157379	0.112164	0.112768	0.179511	0.11209	0.152552	0.143126	0.142454	0.124462	0.11734	0.114635	0.0229904	0.190467	0.128397	0.12655	0.033727	0.11284	0.12638	0.0230047	0.029136	0.0275999	0.0214884	0.128976	0.0275813	0.0154601	0.0245418	0.0253046	0.0237802	0.0245256	0.125629	0.0214884
KY484036.1_UCCR4401_Tick_Nigeria_1996	0.129327	0.160725	0.15769	0.15877	0.142639	0.130572	0.0745962	0.129327	0.164772	0.0846335	0.171574	0.164772	0.0703348	0.15877	0.157796	0.128409	0.0737105	0.137582	0.0837809	0.133352	0.129327	0.213926	0.12498	0.0719959	0.0729731	0.0779576	0.147392	0.138691	0.129406	0.146246	0.19764	0.131168	0.131168	0.150066	0.133099	0.14142	0.15769	0.159747	0.159747	0.15769	0.14142	0.159639	0.158558	0.159747	0.15877	0.156823	0.157902	0.130247	0.159639
MH133292.1_2013_17_266_Human_Kosovo_2013	0.123962	0.0276396	0.0276194	0.0261059	0.115687	0.118482	0.151026	0.125802	0.0384261	0.161488	0.152552	0.0376436	0.149679	0.0140024	0.0230524	0.123044	0.149011	0.12022	0.159532	0.111418	0.110229	0.174753	0.111343	0.155645	0.149968	0.143586	0.122795	0.114786	0.115687	0.00804858	0.193525	0.127648	0.125802	0.029136	0.110301	0.123793	0.0230357	0.0307213	0.0261059	0.0200031	0.127301	0.0260868	0.0199894	0.0245768	0.0253407	0.023814	0.0245589	0.124881	0.0169887
MH133307.1_2014-C-K14-1C_Human_Kosovo_2014	0.123962	0.0268721	0.0268525	0.0253407	0.112987	0.117575	0.148152	0.125802	0.0376436	0.158558	0.149679	0.0368624	0.146822	0.0132556	0.022292	0.123044	0.146151	0.12022	0.156614	0.108735	0.10756	0.172783	0.110447	0.152749	0.147102	0.140751	0.12006	0.11209	0.112987	0.00731166	0.193525	0.127648	0.125802	0.0283674	0.10763	0.12105	0.0222758	0.0299491	0.0253407	0.0192478	0.124543	0.0253223	0.0192347	0.023814	0.0245768	0.0230524	0.0237967	0.124881	0.016238
AF415236.1_7001_Human_China_1970	0.0936183	0.133044	0.121882	0.13118	0.0581572	0.00364326	0.13101	0.0936183	0.12371	0.152455	0.147321	0.124626	0.133621	0.121963	0.123793	0.0927555	0.136483	0.0987651	0.149585	0.0566497	0.0548893	0.191265	0.0199766	0.133621	0.138517	0.134707	0.0662477	0.0605962	0.0654254	0.119981	0.188717	0.0953485	0.0953485	0.123793	0.0581572	0.0678534	0.12371	0.129323	0.121963	0.126465	0.112987	0.121882	0.127301	0.125629	0.122877	0.122877	0.125545	0.0944827	0.125545
DQ211642.1_C-68031_Sheep_China_1968	0.0893734	0.118402	0.110229	0.116591	0.0556951	0.0549235	0.120149	0.0893734	0.112913	0.137414	0.139883	0.113811	0.121816	0.110301	0.11209	0.0885172	0.121886	0.0927555	0.134626	0.0283123	0.00364473	0.191374	0.0565742	0.119114	0.123842	0.125589	0.0686791	0.0589313	0.0260038	0.111051	0.183804	0.0910901	0.0893734	0.112987	0.00658386	0.0727821	0.112017	0.113885	0.110301	0.113811	0.103275	0.108449	0.115535	0.113885	0.109409	0.111195	0.113811	0.0885172	0.115611
KR814846.1_81-R-2014_Human_Russia_2014	0.124881	0.0322693	0.00510993	0.0307213	0.117496	0.119391	0.142454	0.126724	0.0353035	0.162468	0.147772	0.0345259	0.147772	0.0215327	0.0125099	0.123962	0.144253	0.117496	0.160509	0.115923	0.110229	0.183717	0.114038	0.148914	0.148056	0.144535	0.124626	0.121132	0.11931	0.0260685	0.199698	0.128574	0.126724	0.0306769	0.110301	0.128397	0.011757	0.0140024	0.00511327	0.0215171	0.131001	0.00657944	0.0230198	0.0125099	0.00291546	0.0117652	0.012501	0.125802	0.0276194
DQ211640.1_ArD15786_Goat_Senegal_1972	0.181717	0.194549	0.199579	0.194549	0.192867	0.193778	0.192776	0.183707	0.188331	0.192589	0.188323	0.188331	0.191406	0.196602	0.199698	0.178747	0.188674	0.186609	0.191585	0.189931	0.185705	0.208337	0.183804	0.187766	0.191495	0.191585	0.193082	0.178838	0.187216	0.196372	0.0124931	0.184705	0.183707	0.202814	0.185804	0.193191	0.198783	0.201773	0.201773	0.190358	0.185903	0.201652	0.195346	0.201773	0.200735	0.198664	0.199579	0.182711	0.200615
KY362516.1_Oman_812956_Human_Oman_1998	0.0470821	0.127473	0.116437	0.125629	0.0970245	0.100575	0.126577	0.048677	0.127386	0.139367	0.149585	0.127473	0.122651	0.11471	0.117417	0.0446992	0.125589	0.0110011	0.140304	0.0989527	0.0960981	0.191265	0.0954079	0.124606	0.124678	0.116758	0.105789	0.104906	0.0961564	0.116361	0.185512	0.0518821	0.050277	0.116513	0.0970245	0.10045	0.119152	0.122877	0.11471	0.116437	0.105394	0.116437	0.117264	0.12105	0.117417	0.12014	0.12097	0.0494763	0.119152
KR814848.1_3809-ST-2007_Human_Russia_2007	0.120302	0.0284082	0.00879183	0.0268721	0.12022	0.122128	0.143399	0.122128	0.0329743	0.159532	0.144926	0.0322003	0.144926	0.0192616	0.00879788	0.119391	0.145201	0.114786	0.157585	0.113215	0.111122	0.181711	0.11494	0.14987	0.145201	0.141694	0.125545	0.12022	0.117496	0.0237802	0.197632	0.123962	0.122128	0.0283674	0.111195	0.125629	0.00805328	0.00879788	0.00732077	0.0177406	0.130073	0.00879183	0.0192347	0.00879788	0.00658386	0.00805878	0.00879183	0.121214	0.0237967
KR814842.1_47-ST-2013_Human_Russia_2013	0.120302	0.0299491	0.011757	0.0284082	0.116591	0.122128	0.139629	0.122128	0.0345259	0.157585	0.145873	0.0337495	0.143037	0.0207745	0.0102794	0.119391	0.14142	0.114786	0.155645	0.111418	0.109338	0.181711	0.11494	0.144161	0.143307	0.139809	0.12006	0.116591	0.118402	0.0253046	0.194549	0.123962	0.122128	0.0299059	0.109409	0.123793	0.00953148	0.0132556	0.0102794	0.0207595	0.130073	0.011757	0.0207453	0.0102794	0.00953807	0.00953807	0.0102722	0.121214	0.0253223
KJ485700.1_Iran-KhRazavi72_Human_Iran_2012	0.0557658	0.137543	0.124462	0.135665	0.116361	0.111944	0.129938	0.0573839	0.139333	0.14655	0.173342	0.138485	0.13794	0.127301	0.12638	0.0549587	0.139114	0.0549235	0.143892	0.10409	0.0994564	0.196949	0.110229	0.131624	0.13725	0.136566	0.123628	0.115461	0.102138	0.126214	0.197646	0.0590073	0.0573839	0.12638	0.100389	0.114488	0.124462	0.130073	0.124543	0.123547	0.107917	0.126296	0.126214	0.12638	0.125461	0.125461	0.126296	0.0565742	0.131842
KX056052.1_Ast199_Human_Russia_2012	0.123962	0.0322693	0.012501	0.0307213	0.11931	0.123044	0.145295	0.125802	0.0384261	0.161488	0.149679	0.0376436	0.148725	0.0245768	0.0140024	0.123044	0.145201	0.116591	0.159532	0.117736	0.112017	0.182713	0.115843	0.151788	0.149011	0.145486	0.12831	0.121132	0.121132	0.029136	0.199698	0.127648	0.125802	0.0337729	0.11209	0.128397	0.0132462	0.0140024	0.0125099	0.0215171	0.134729	0.0139925	0.0245418	0.0140024	0.0117652	0.0132556	0.0139925	0.124881	0.0276194
KF793333.1_Daral_2012_Tick_Mali_2012	0.126427	0.164434	0.156511	0.162468	0.145108	0.147866	0.0607181	0.126427	0.165533	0.00804858	0.162891	0.165533	0.0414336	0.161488	0.160509	0.125516	0.0415119	0.137414	0.00437959	0.136734	0.132697	0.196722	0.144161	0.064731	0.0415119	0.0431169	0.150828	0.137414	0.134626	0.155645	0.189583	0.128255	0.128255	0.154678	0.1337	0.145782	0.158453	0.158558	0.156614	0.154577	0.136401	0.15769	0.157379	0.162468	0.157585	0.161488	0.161596	0.125516	0.162359
KJ682824.1_SPU_44/08_Human_South_Africa_2008	0.116622	0.144346	0.143307	0.142454	0.134027	0.133944	0.048677	0.116622	0.150165	0.0299059	0.159207	0.151126	0.0298294	0.144346	0.143399	0.115727	0.0314275	0.127416	0.0275999	0.129486	0.12734	0.202026	0.130327	0.049409	0.0298855	0.0283674	0.135887	0.125589	0.130168	0.142454	0.194603	0.118417	0.118417	0.137755	0.128331	0.13378	0.14142	0.143399	0.143399	0.14142	0.144071	0.143307	0.142273	0.145295	0.142454	0.144346	0.143492	0.115727	0.147102
MF511217.1_Tur_2004_813153_S_Human_Turkey_2004	0.123044	0.0361075	0.0314275	0.0345499	0.131271	0.127648	0.143399	0.124881	0.0329743	0.157585	0.15641	0.0322003	0.143037	0.0253046	0.0283674	0.122128	0.14142	0.11931	0.155645	0.120468	0.12105	0.18494	0.120385	0.14796	0.143307	0.141694	0.138581	0.129412	0.123877	0.029866	0.195575	0.123044	0.123044	0.0177287	0.121132	0.136793	0.0260511	0.0329971	0.0314491	0.0268157	0.133794	0.0314275	0.029866	0.0268337	0.0306769	0.0260685	0.0268157	0.120302	0.0314275
KX013485.1_Nakiwogo_Human_Uganda_1958	0.154281	0.15769	0.146057	0.155748	0.138263	0.15236	0.154493	0.15236	0.157585	0.163959	0.0429316	0.15769	0.159114	0.151887	0.148056	0.153319	0.166989	0.151308	0.164934	0.146057	0.150446	0.201318	0.15054	0.158151	0.161333	0.164155	0.148631	0.147498	0.144836	0.150731	0.195497	0.15236	0.15236	0.151887	0.15054	0.144573	0.147008	0.151887	0.145201	0.145108	0.141156	0.145108	0.154577	0.146151	0.146151	0.145201	0.14796	0.151402	0.157585
KR092375.1_Yozgat19-2012_Human_Turkey_2012	0.128397	0.0275999	0.0353035	0.0260685	0.125545	0.125629	0.156614	0.13025	0.0478461	0.164215	0.155443	0.0470499	0.150446	0.0245418	0.0306769	0.127473	0.15169	0.12371	0.162252	0.121214	0.122714	0.183507	0.116591	0.161274	0.15169	0.151026	0.129061	0.125545	0.124626	0.0290973	0.190249	0.132111	0.13025	0.0399673	0.12097	0.131001	0.0291163	0.0353281	0.0337729	0.0275813	0.135482	0.0337495	0.0214752	0.0306769	0.0329971	0.0299059	0.0306559	0.129323	0.0275813
KR092378.1_Corum1094-2011_Human_Turkey_2011	0.121132	0.0353035	0.0306358	0.0337495	0.13025	0.125715	0.143307	0.12296	0.033727	0.158453	0.152455	0.0329524	0.142009	0.0260511	0.0275813	0.12022	0.141331	0.118323	0.156511	0.121298	0.12006	0.183824	0.118482	0.147866	0.140391	0.140659	0.137543	0.127473	0.122877	0.0306165	0.197632	0.121132	0.121132	0.0184695	0.12014	0.134821	0.0252718	0.0314275	0.0306559	0.0260345	0.133704	0.0306358	0.0290792	0.0260511	0.0298855	0.0252878	0.0260345	0.118402	0.0306358
KM201260.1_UkexBulgaria_Human_Bulgaria_2014	0.124881	0.0284082	0.0268525	0.0268721	0.11931	0.122128	0.149108	0.126724	0.0407809	0.165421	0.150635	0.0399947	0.150635	0.0192616	0.023814	0.123962	0.150926	0.12022	0.16345	0.115018	0.115611	0.182713	0.116748	0.155645	0.149011	0.145486	0.127386	0.12022	0.121132	0.0237802	0.196602	0.126724	0.126724	0.0329971	0.115687	0.125629	0.0222758	0.0299491	0.0253407	0.0207595	0.135665	0.0268525	0.0222605	0.023814	0.0245768	0.0230524	0.0222758	0.125802	0.0215171
DQ206447.1_ROS/HUVLV-100_Human_Russia_2002	0.120302	0.0268721	0.0132462	0.0253407	0.12022	0.120302	0.145295	0.122128	0.0314275	0.16345	0.147772	0.0306559	0.148725	0.0177533	0.00732077	0.119391	0.147102	0.118402	0.161488	0.113215	0.111122	0.182713	0.113138	0.151788	0.149011	0.145486	0.125545	0.12022	0.118402	0.0222605	0.196602	0.123962	0.122128	0.0268337	0.111195	0.127473	0.00364473	0.0147503	0.0117652	0.0177406	0.133794	0.0132462	0.0192347	0.00291546	0.0110218	0.002185	0.00291373	0.121214	0.0222758
MF511213.1_Tur_2004_813145_S_Human_Turkey_2004	0.124881	0.0245768	0.0260868	0.0230524	0.122045	0.123044	0.151026	0.123044	0.0368624	0.16345	0.15641	0.0360823	0.147772	0.00511327	0.0215327	0.123962	0.145201	0.12022	0.161488	0.115018	0.113811	0.178717	0.116748	0.157585	0.146151	0.145486	0.127386	0.12022	0.117496	0.0169774	0.191485	0.124881	0.123044	0.029136	0.11209	0.125629	0.0184936	0.0276396	0.0245768	0.0184936	0.131001	0.0245589	0.0184811	0.0215327	0.023814	0.0207745	0.0215171	0.123962	0.012501
DQ211645.1_Oman_Human_Oman_1997	0.0471151	0.125715	0.115611	0.123877	0.0979549	0.0997634	0.127569	0.0487113	0.123793	0.140391	0.150635	0.123877	0.120013	0.114786	0.115687	0.0447303	0.122934	0.0110072	0.139453	0.0972704	0.0952899	0.193413	0.0946011	0.125589	0.122027	0.11953	0.104973	0.10409	0.0953485	0.11734	0.186609	0.051919	0.0503125	0.117496	0.0962158	0.0978941	0.117417	0.121132	0.113885	0.11471	0.10458	0.115611	0.116437	0.11931	0.116591	0.118402	0.119231	0.0495113	0.119231
KJ027522.1_Iran-Isfahan78_Human_Iran_2013	0.12296	0.0245589	0.0215023	0.0230357	0.121963	0.123877	0.146151	0.124795	0.0368374	0.156511	0.143892	0.036058	0.143892	0.0169887	0.0200031	0.122045	0.142273	0.116513	0.154577	0.11494	0.113737	0.176632	0.116669	0.148819	0.142273	0.140659	0.129148	0.121963	0.12105	0.0199766	0.188331	0.126637	0.124795	0.0306559	0.113811	0.12831	0.0192347	0.0245589	0.0215171	0.000727273	0.13651	0.0215023	0.0199766	0.0200031	0.0207595	0.0192478	0.0199894	0.123877	0.0215023
MG516211.1_Pentalofos-Greece-2015_Tick_Greece_2015	0.209033	0.206746	0.200378	0.204654	0.202903	0.207987	0.20279	0.209033	0.197285	0.220168	0.20562	0.197285	0.214048	0.204654	0.200496	0.205902	0.21761	0.19448	0.219102	0.207423	0.199919	0.192776	0.201869	0.204862	0.214172	0.209842	0.210203	0.208106	0.196146	0.201532	0.202845	0.207987	0.209033	0.201773	0.197975	0.210325	0.199579	0.203611	0.19843	0.199345	0.19867	0.199345	0.196146	0.200496	0.1974	0.200496	0.200378	0.207987	0.204777
AF354296.1_7803_Human_China_1978	0.0936183	0.121963	0.111944	0.12014	0.0580843	0.0573106	0.121886	0.0936183	0.116437	0.139197	0.140736	0.11734	0.123556	0.112017	0.113811	0.0927555	0.123626	0.0935613	0.136401	0.030598	0.00584107	0.193301	0.0589689	0.120846	0.125589	0.12734	0.0711196	0.0613337	0.0282798	0.112768	0.188717	0.0953485	0.0936183	0.11471	0.00879183	0.0752387	0.113737	0.115611	0.112017	0.115535	0.104973	0.111051	0.117264	0.115611	0.111122	0.112913	0.115535	0.0927555	0.11734
KR814852.1_4691-ST-2009_Human_Russia_2009	0.122128	0.0299491	0.0102722	0.0284082	0.122045	0.123962	0.145295	0.123962	0.0345259	0.159532	0.144926	0.0337495	0.144926	0.0207745	0.0102794	0.121214	0.145201	0.116591	0.157585	0.115018	0.112913	0.180711	0.116748	0.151788	0.145201	0.141694	0.125545	0.122045	0.11931	0.0253046	0.199698	0.125802	0.123962	0.0299059	0.112987	0.127473	0.00953148	0.0102794	0.00879788	0.0192478	0.13193	0.0102722	0.0207453	0.0102794	0.00805878	0.00953807	0.0102722	0.123044	0.0253223
JN572088.1_NIVA_118595_Tick_India_2011	0.102529	0.122045	0.12105	0.12022	0.0207453	0.064775	0.135127	0.102529	0.127473	0.151987	0.137414	0.128397	0.138691	0.118402	0.121132	0.101649	0.141602	0.0989527	0.151026	0.0681741	0.0678965	0.191374	0.0599017	0.134956	0.144631	0.141694	0.0215023	0.0478141	0.0712573	0.11734	0.196372	0.106066	0.104294	0.121132	0.0712573	0.052512	0.122877	0.12296	0.11931	0.121963	0.116828	0.119231	0.119152	0.124795	0.118402	0.122045	0.122877	0.103411	0.121963
MH037285.1_Oman_2013-92S_Human_Oman_2013	0.00879788	0.13323	0.125715	0.131362	0.0971456	0.0920081	0.122027	0.00291546	0.131271	0.13101	0.155147	0.129502	0.116362	0.122128	0.123962	0.00805878	0.120149	0.0471151	0.12734	0.0929901	0.0876097	0.199462	0.0920665	0.121886	0.118349	0.116758	0.106812	0.0980166	0.0945414	0.12655	0.187711	0.00291546	0.00145561	0.119391	0.090231	0.100575	0.12022	0.125802	0.122128	0.123877	0.103766	0.123877	0.12471	0.123962	0.123044	0.119391	0.123877	0.00364699	0.124795
JN086996.1_TAJUK_#7_Human_Tajikistan_2010	0.100704	0.127473	0.124626	0.125629	0.0199766	0.0581949	0.132256	0.100704	0.127386	0.149968	0.135473	0.12831	0.133017	0.121963	0.12471	0.0998276	0.135887	0.102395	0.147102	0.06647	0.0645639	0.192282	0.0582336	0.131168	0.138869	0.135973	0.0207319	0.0469881	0.068723	0.12089	0.187112	0.102461	0.102461	0.122877	0.0670714	0.051679	0.126465	0.12655	0.122877	0.125545	0.115843	0.122795	0.124543	0.128397	0.121963	0.125629	0.126465	0.101582	0.125545
KX013482.1_Min_Human_Russia_1968	0.122045	0.0283874	0.0132377	0.0268525	0.121963	0.122045	0.145201	0.123877	0.0329524	0.163341	0.14768	0.032179	0.148631	0.0192478	0.00731582	0.121132	0.147008	0.12014	0.16138	0.11494	0.11284	0.184617	0.114862	0.15169	0.148914	0.14539	0.127301	0.121963	0.12014	0.0237645	0.198546	0.125715	0.123877	0.0283482	0.112913	0.129235	0.00364326	0.0147399	0.011757	0.0192347	0.133704	0.0132377	0.0207319	0.00437679	0.0110141	0.00364473	0.00437479	0.12296	0.0237802
KX013452.1_IbAn7620_Goat_Nigeria_1965	0.121643	0.149585	0.140048	0.14768	0.125816	0.126809	0.156411	0.125296	0.147589	0.159896	0.166692	0.14768	0.154143	0.142949	0.145782	0.120734	0.159987	0.121566	0.157011	0.124222	0.121194	0.197836	0.128727	0.161047	0.154404	0.152409	0.142546	0.124903	0.122323	0.140901	0.201001	0.128054	0.127133	0.145782	0.123991	0.129406	0.143804	0.148631	0.142009	0.147589	0.0741823	0.143804	0.14655	0.144836	0.14107	0.142009	0.142863	0.124381	0.144748
KX013470.1_K315_14_Tick_Russia_2000	0.122128	0.0330451	0.00145494	0.0314947	0.118402	0.118482	0.141511	0.123962	0.0360823	0.159532	0.143037	0.0353035	0.144926	0.022292	0.0132556	0.121214	0.143307	0.116591	0.157585	0.116828	0.109338	0.184723	0.113138	0.146057	0.145201	0.141694	0.125545	0.12022	0.12022	0.0268337	0.200735	0.127648	0.125802	0.0314491	0.109409	0.127473	0.012501	0.0147503	0.00584802	0.0207595	0.129148	0.00731582	0.0237802	0.0132556	0.00364699	0.0125099	0.0132462	0.124881	0.0283874
KY484028.1_UCCR4405_Human_Russia_1967	0.123793	0.0314491	0.0132299	0.0299059	0.11734	0.12105	0.147008	0.125629	0.0360345	0.159322	0.14664	0.0352569	0.147589	0.0222605	0.0117496	0.122877	0.143307	0.11734	0.157379	0.115765	0.110089	0.186525	0.113885	0.152552	0.145965	0.142454	0.128138	0.122795	0.119152	0.0267985	0.194549	0.127473	0.125629	0.0314068	0.110159	0.128223	0.0110011	0.0162272	0.0132377	0.0207319	0.133615	0.0147213	0.0237497	0.0117496	0.0124931	0.0110072	0.0117429	0.12471	0.0268157
JN572089.1_NIV_112143_Human_India_2011	0.105179	0.124795	0.123793	0.12296	0.0230198	0.0672502	0.137931	0.105179	0.13025	0.154883	0.142096	0.13118	0.141511	0.121132	0.123877	0.104294	0.14444	0.101582	0.153916	0.0706699	0.07038	0.194435	0.0639968	0.13682	0.147491	0.144535	0.0237802	0.0502084	0.0737594	0.12006	0.196372	0.108735	0.106954	0.123877	0.0737594	0.0549235	0.125629	0.125715	0.122045	0.12471	0.117736	0.121963	0.121882	0.12756	0.121132	0.124795	0.125629	0.106066	0.12471
MH037281.1_Oman_2014-828P_Human_Oman_2014	0.00879183	0.135948	0.128397	0.134072	0.0997001	0.0945414	0.124678	0.00437679	0.135853	0.132776	0.155244	0.134072	0.117192	0.128485	0.128485	0.00805328	0.120982	0.047149	0.129096	0.0963993	0.0909795	0.199579	0.0946011	0.122721	0.117385	0.117587	0.108519	0.100575	0.0979549	0.129235	0.186609	0.00731582	0.00584414	0.125715	0.0953485	0.103143	0.12471	0.13034	0.126637	0.128397	0.101925	0.128397	0.129235	0.128485	0.12756	0.123877	0.128397	0.00657944	0.13118
MF511216.1_Tur_2004_813151_S_Human_Turkey_2004	0.12296	0.0184936	0.0275999	0.0169887	0.117417	0.11931	0.148056	0.124795	0.0399673	0.159427	0.150731	0.039183	0.142009	0.0169887	0.0230357	0.122045	0.143216	0.118323	0.157481	0.113138	0.113737	0.181608	0.112164	0.15265	0.143216	0.140659	0.122714	0.117417	0.115611	0.0214884	0.189344	0.126637	0.124795	0.0322003	0.113811	0.124626	0.0215023	0.0276194	0.0260868	0.0199894	0.132772	0.0260685	0.0139751	0.0230357	0.0253223	0.0222758	0.0230198	0.123877	0.0199894
[truncated: 132 more columns]
